# Supplementary material for: Diiodido[N′-(2-methoxy­benzyl­idene)-N,N-dimethyl­ethane-1,2-diamine]zinc(II)
Source: Acta Crystallogr Sect E Struct Rep Online. 2009 Sep 19;65(Pt 10):m1228. doi: 10.1107/S1600536809037209 (PMC2970288; doi:10.1107/S1600536809037209)
Supplement: Supplementary file 2 [file e-65-m1228-Isup2.hkl]

# 
# h,k,l, Fc-squared, Fo-squared, sigma(Fo-squared) and status flag 
# 
data_I
_shelx_title ' P21n in P2(1)/n' 
_shelx_refln_list_code          4 
_shelx_F_calc_maximum      409.07 
_exptl_crystal_F_000       992.00 
_reflns_d_resolution_high  0.7828 
 
loop_ 
 _symmetry_equiv_pos_as_xyz 
 'x, y, z' 
 '-x+1/2, y+1/2, -z+1/2' 
 '-x, -y, -z' 
 'x-1/2, -y-1/2, z-1/2' 
 
_cell_length_a    13.5215 
_cell_length_b     7.2806 
_cell_length_c    18.4224 
_cell_angle_alpha  90.000 
_cell_angle_beta  109.250 
_cell_angle_gamma  90.000 
 
_shelx_F_squared_multiplier     1.000 
 
loop_ 
 _refln_index_h 
 _refln_index_k 
 _refln_index_l 
 _refln_F_squared_calc 
 _refln_F_squared_meas 
 _refln_F_squared_sigma 
 _refln_observed_status 
   2   0   0     7776.36     9208.48    150.63 o 
   4   0   0    59068.82    61837.73    926.63 o 
   6   0   0    56529.62    56293.42   1637.20 o 
   8   0   0     7144.31     7319.75    110.05 o 
  10   0   0     9934.99     9436.72    214.54 o 
  12   0   0      569.21      594.93     51.73 o 
  14   0   0     1847.24     1903.47    100.42 o 
  16   0   0      286.23      295.18     50.21 o 
   1   1   0    61987.77    62074.39    875.66 o 
   2   1   0      320.21      315.81     10.76 o 
   3   1   0    57840.92    58087.48    440.88 o 
   4   1   0    18116.91    19293.60    157.21 o 
   5   1   0     4712.34     4801.09     52.45 o 
   6   1   0       15.42       28.69      7.31 o 
   7   1   0    48936.70    48321.34    380.98 o 
   8   1   0      649.21      661.03     20.56 o 
   9   1   0      553.43      547.49     23.43 o 
  10   1   0      149.42      154.28     20.44 o 
  11   1   0      861.63      761.16     57.06 o 
  12   1   0        9.47       51.38     34.24 o 
  13   1   0     2165.34     2134.44    114.88 o 
  14   1   0        0.56       -3.42     16.81 o 
  15   1   0       24.45       18.72     19.28 o 
  16   1   0       30.99       30.77     21.44 o 
   0   2   0      978.23     1083.35     30.43 o 
   1   2   0     1572.05     1688.42     28.99 o 
   2   2   0     1009.16      970.01     15.40 o 
   3   2   0      358.88      359.92     11.98 o 
   4   2   0     1634.38     1719.42     30.13 o 
   5   2   0      441.18      499.20     15.19 o 
   6   2   0     9777.71    10203.05    173.72 o 
   7   2   0      239.40      287.46     14.25 o 
   8   2   0     2387.32     2393.96     40.61 o 
   9   2   0     2067.39     2083.21     39.88 o 
  10   2   0       69.07      125.56     14.55 o 
  11   2   0     1161.70     1234.31     51.03 o 
  12   2   0      201.26      164.25     24.19 o 
  13   2   0        6.32       35.35     28.15 o 
  14   2   0       82.68       96.67     23.60 o 
  15   2   0       38.01       35.49     19.88 o 
   1   3   0      555.24      516.98     17.73 o 
   2   3   0     2984.19     3048.45     71.91 o 
   3   3   0    29993.34    29321.80    389.60 o 
   4   3   0      159.32      191.59     10.44 o 
   5   3   0      535.77      588.21     17.45 o 
   6   3   0      283.04      271.43     13.84 o 
   7   3   0     3967.85     3824.05     55.45 o 
   8   3   0     3088.02     2906.81     50.07 o 
   9   3   0     1047.61     1115.24     34.50 o 
  10   3   0     3656.77     3687.67     60.13 o 
  11   3   0     1198.41     1179.56     34.89 o 
  12   3   0       62.21       46.44     15.50 o 
  13   3   0       44.90       75.45     22.04 o 
  14   3   0       27.55       37.19     28.15 o 
  15   3   0        7.69      -11.17     18.81 o 
   0   4   0    18629.47    18681.72    308.88 o 
   1   4   0    11076.49    11210.09    141.45 o 
   2   4   0     6415.11     6464.62     93.02 o 
   3   4   0     4930.47     4983.49     89.21 o 
   4   4   0    19557.85    19281.58    204.00 o 
   5   4   0     2079.97     2058.50     31.15 o 
   6   4   0     7758.14     7495.61     83.32 o 
   7   4   0      972.51      899.00     26.00 o 
   8   4   0     1088.25     1087.94     30.03 o 
   9   4   0     2918.14     2902.05     51.83 o 
  10   4   0     4242.52     4197.06     66.64 o 
  11   4   0        0.74       -9.29      9.42 o 
  12   4   0        7.20        5.45     11.21 o 
  13   4   0        5.21       -0.07     14.33 o 
  14   4   0      362.15      377.31     38.18 o 
   1   5   0     6684.04     6713.43    101.14 o 
   2   5   0     7697.97     7576.66     93.61 o 
   3   5   0     6399.84     6420.72     72.52 o 
   4   5   0      445.37      444.17     19.77 o 
   5   5   0       68.11       76.95     10.06 o 
   6   5   0       64.22       90.40     11.21 o 
   7   5   0     3970.61     4032.14     53.85 o 
   8   5   0     3488.64     3470.56     51.07 o 
   9   5   0      606.29      587.86     25.65 o 
  10   5   0      126.97      141.99     16.69 o 
  11   5   0      386.44      391.56     23.57 o 
  12   5   0       45.58       51.24     16.88 o 
  13   5   0      401.13      450.45     31.91 o 
   0   6   0     3006.60     2897.03     66.47 o 
   1   6   0      189.98      175.41     12.52 o 
   2   6   0      579.84      556.09     21.53 o 
   3   6   0        3.74       -1.15      6.75 o 
   4   6   0        5.04       14.00      9.44 o 
   5   6   0      102.28      128.53     13.46 o 
   6   6   0      417.67      460.17     36.02 o 
   7   6   0     1016.51      999.94     31.59 o 
   8   6   0       52.85       63.99     11.94 o 
   9   6   0      504.24      483.49     24.95 o 
  10   6   0       68.83       93.45     14.84 o 
  11   6   0        2.73       19.88     16.44 o 
  12   6   0        9.27        8.65     17.11 o 
   1   7   0       21.36       33.57     11.31 o 
   2   7   0      535.92      624.24     24.41 o 
   3   7   0     1051.01      999.05     34.44 o 
   4   7   0      205.00      211.71     19.75 o 
   5   7   0      372.87      419.09     26.37 o 
   6   7   0      813.42      848.21     45.49 o 
   7   7   0        2.00       10.65     16.65 o 
   8   7   0        3.40        7.03     16.74 o 
   9   7   0      157.81      165.83     26.34 o 
  10   7   0        7.17       27.21     18.20 o 
   0   8   0       36.34       15.22     27.39 o 
   1   8   0      999.18     1004.27     49.49 o 
   2   8   0      663.47      658.43     39.63 o 
   3   8   0      200.59      216.06     44.13 o 
   4   8   0     1443.61     1377.01     86.73 o 
   5   8   0     1186.02     1209.64     85.21 o 
   6   8   0        0.89      -21.30     24.34 o 
   7   8   0        7.57      -25.87     22.82 o 
   8   8   0        7.04      -15.22     22.82 o 
   1   9   0       94.73       60.86     35.00 o 
   2   9   0      701.46      754.69     73.03 o 
   3   9   0      522.57      534.07     63.91 o 
   4   9   0      290.35      252.58     50.21 o 
 -15   0   1       35.14       76.08     33.47 o 
 -13   0   1     2819.36     3140.50    123.25 o 
 -11   0   1        6.49        1.52     18.26 o 
  -9   0   1      173.82      213.38     17.91 o 
  -7   0   1    21744.49    21993.31    264.13 o 
  -5   0   1    10173.39    11047.08    149.87 o 
  -3   0   1     2421.52     3551.32     73.03 o 
  -1   0   1     5552.08     6209.49    101.94 o 
   3   0   1      336.39      351.08     14.49 o 
   5   0   1      637.51      601.34     17.72 o 
   7   0   1     1005.91     1072.41     30.12 o 
   9   0   1      699.29      646.66     47.17 o 
  11   0   1     2362.24     2075.41     91.29 o 
  13   0   1      171.86      161.29     36.52 o 
  15   0   1       35.50       50.21     31.95 o 
 -16   1   1       25.37       40.38     19.88 o 
 -15   1   1        0.63       -5.94     16.65 o 
 -14   1   1      725.22      766.87     46.72 o 
 -13   1   1     1332.23     1290.40     55.95 o 
 -12   1   1     2575.49     2628.49     91.29 o 
 -11   1   1      864.80      710.92     37.61 o 
 -10   1   1        1.29       15.04     10.06 o 
  -9   1   1     4378.59     4393.03     74.17 o 
  -8   1   1     1241.81     1228.12     31.70 o 
  -7   1   1    20016.17    19541.15    640.19 o 
  -6   1   1    10227.14    10008.73    170.42 o 
  -5   1   1      122.65      109.95      7.12 o 
  -4   1   1      822.44      960.19     19.61 o 
  -3   1   1   134569.34   131620.53   1181.96 o 
  -2   1   1        8.10       31.05      3.51 o 
  -1   1   1     1600.72     1993.24     36.52 o 
   0   1   1     1373.25     1467.03     22.06 o 
   1   1   1     6946.13     6864.12    112.60 o 
   2   1   1      726.04      751.18     14.93 o 
   3   1   1    20650.55    19255.28    177.44 o 
   4   1   1     1446.72     1308.44     41.08 o 
   5   1   1     1579.04     1640.26     38.00 o 
   6   1   1      509.87      527.52     20.20 o 
   7   1   1     6579.65     6231.03     83.24 o 
   8   1   1        6.95       -0.54      6.33 o 
   9   1   1     1066.85     1058.35     31.12 o 
  10   1   1      689.50      707.43     38.18 o 
  11   1   1     1883.03     1738.68     59.15 o 
  12   1   1      550.42      563.46     38.69 o 
  13   1   1      840.78      833.74     46.79 o 
  14   1   1       19.53       21.75     18.20 o 
  15   1   1       35.12       -3.35     16.03 o 
 -16   2   1      201.86      208.91     31.73 o 
 -15   2   1        7.16       -2.40     17.73 o 
 -14   2   1     1307.63     1126.85     54.33 o 
 -13   2   1      814.02      854.65     47.34 o 
 -12   2   1      485.02      483.59     35.50 o 
 -11   2   1     3687.17     3587.89     83.22 o 
 -10   2   1    15149.06    14949.38    264.86 o 
  -9   2   1      136.09      127.85     12.35 o 
  -8   2   1       14.38       27.96     10.49 o 
  -7   2   1       23.12       33.01      7.34 o 
  -6   2   1    26910.51    25787.80    429.57 o 
  -5   2   1     7007.29     7107.13     81.75 o 
  -4   2   1    44945.08    44882.22    345.40 o 
  -3   2   1       32.12      119.01     53.87 o 
  -2   2   1    23667.11    24268.84    189.82 o 
  -1   2   1     1443.95     1538.01     51.22 o 
   0   2   1    74437.95    73158.70    690.51 o 
   1   2   1     6908.65     7273.37     90.30 o 
   2   2   1     6756.89     6662.23     60.47 o 
   3   2   1     1929.27     1908.00     30.15 o 
   4   2   1    60642.81    58898.50    569.61 o 
   5   2   1     3376.28     3287.53     42.75 o 
   6   2   1     4446.41     4081.95     52.25 o 
   7   2   1     1984.21     2105.87     37.12 o 
   8   2   1      923.64      831.59     24.18 o 
   9   2   1        6.44        7.15      7.65 o 
  10   2   1     9948.74     9974.37    195.40 o 
  11   2   1      491.08      544.29     29.25 o 
  12   2   1       12.01        6.41     14.95 o 
  13   2   1      519.71      461.52     61.62 o 
  14   2   1      664.78      772.20     48.27 o 
  15   2   1        0.31      -22.42     14.95 o 
 -15   3   1       45.83       25.03     20.10 o 
 -14   3   1      163.08      191.73     28.50 o 
 -13   3   1     1559.17     1504.84     62.40 o 
 -12   3   1      179.02      169.20     17.47 o 
 -11   3   1     1579.05     1535.18     66.54 o 
 -10   3   1     2111.82     2041.31     62.97 o 
  -9   3   1     4413.42     4280.65     88.73 o 
  -8   3   1      960.45      998.38     26.56 o 
  -7   3   1     5610.09     5586.72     67.33 o 
  -6   3   1      507.77      592.81     18.34 o 
  -5   3   1      863.29      844.25     20.19 o 
  -4   3   1    14483.70    14299.83    124.86 o 
  -3   3   1    39759.18    39085.57    298.71 o 
  -2   3   1     1444.75     1651.20     28.56 o 
  -1   3   1     2509.97     2495.78     38.12 o 
   0   3   1     2622.09     2549.91     36.18 o 
   1   3   1     2739.43     2771.05     54.02 o 
   2   3   1     6827.95     7102.48    148.15 o 
   3   3   1    59852.05    60441.11    409.39 o 
   4   3   1      151.47      156.45      8.97 o 
   5   3   1     5013.32     5298.04     61.55 o 
   6   3   1     2857.63     2867.28     43.50 o 
   7   3   1     3875.09     3708.07     52.84 o 
   8   3   1      145.69      197.92     14.42 o 
   9   3   1     5289.29     5063.58     92.02 o 
  10   3   1      234.36      231.87     17.97 o 
  11   3   1     1845.58     1876.82     44.20 o 
  12   3   1      703.73      719.68     39.09 o 
  13   3   1      499.49      612.55     42.49 o 
  14   3   1       83.37       62.83     23.60 o 
  15   3   1       66.61       70.30     24.05 o 
 -14   4   1       63.21       95.98     24.47 o 
 -13   4   1      626.91      732.64     46.26 o 
 -12   4   1       90.50      106.55     15.56 o 
 -11   4   1      238.55      260.38     20.42 o 
 -10   4   1      517.43      573.38     25.27 o 
  -9   4   1      683.13      658.26     25.60 o 
  -8   4   1       43.57       76.82     11.70 o 
  -7   4   1     1373.73     1427.37     31.82 o 
  -6   4   1      543.09      554.26     19.31 o 
  -5   4   1      843.34      912.85     20.25 o 
  -4   4   1     7156.21     7059.36     65.88 o 
  -3   4   1     5599.18     5346.62     59.52 o 
  -2   4   1     2567.24     2699.08     53.76 o 
  -1   4   1     2308.79     2368.16     38.93 o 
   0   4   1      367.11      372.32     15.68 o 
   1   4   1      407.27      369.02     15.21 o 
   2   4   1     8861.90     8777.90     84.38 o 
   3   4   1     2095.94     2038.71     31.73 o 
   4   4   1     4688.50     4780.00     49.73 o 
   5   4   1      515.62      544.47     18.74 o 
   6   4   1        7.99       12.26      7.41 o 
   7   4   1      132.59      138.05     12.90 o 
   8   4   1     2555.40     2330.60     44.49 o 
   9   4   1      671.43      697.77     26.97 o 
  10   4   1     1893.32     1922.19     44.61 o 
  11   4   1        1.56       -0.09     11.11 o 
  12   4   1       43.00       30.81     12.77 o 
  13   4   1       99.66       64.51     17.79 o 
  14   4   1       18.70        9.14     16.64 o 
 -13   5   1      118.48      127.86     21.96 o 
 -12   5   1      401.56      424.97     29.84 o 
 -11   5   1        3.21       -6.25     11.58 o 
 -10   5   1      520.73      570.14     30.72 o 
  -9   5   1      397.60      404.21     22.84 o 
  -8   5   1      378.37      364.36     18.10 o 
  -7   5   1     1920.92     1867.82     34.62 o 
  -6   5   1     4193.51     4088.67     51.40 o 
  -5   5   1     4948.02     4792.34     61.85 o 
  -4   5   1      311.99      310.97     15.07 o 
  -3   5   1        7.19       16.58      7.02 o 
  -2   5   1     2125.30     2129.01     41.80 o 
  -1   5   1     4837.72     4935.98     68.63 o 
   0   5   1      569.35      581.51     22.32 o 
   1   5   1    17863.01    17979.68    258.08 o 
   2   5   1      203.94      207.36     14.62 o 
   3   5   1      364.35      434.00     24.82 o 
   4   5   1      660.29      701.61     22.89 o 
   5   5   1       21.01       21.57      7.08 o 
   6   5   1        3.22        9.66      7.54 o 
   7   5   1     3860.56     3697.03     51.59 o 
   8   5   1      122.77      133.40     13.28 o 
   9   5   1      619.41      590.08     26.17 o 
  10   5   1        0.12       -8.96     10.08 o 
  11   5   1      120.34       92.90     16.13 o 
  12   5   1       96.57       80.57     15.97 o 
  13   5   1      130.91      126.62     28.50 o 
 -12   6   1      131.59      157.44     29.05 o 
 -11   6   1      649.68      581.92     41.41 o 
 -10   6   1      287.60      313.76     32.80 o 
  -9   6   1      676.35      624.43     60.10 o 
  -8   6   1      164.41      206.29     26.75 o 
  -7   6   1        0.29       17.21     13.12 o 
  -6   6   1     4245.00     4173.89     62.75 o 
  -5   6   1     5769.83     5690.12     73.27 o 
  -4   6   1      138.10      168.91     17.13 o 
  -3   6   1       53.82       77.82     10.98 o 
  -2   6   1      973.70      915.08     30.12 o 
  -1   6   1     2352.75     2336.43     47.88 o 
   0   6   1     8682.96     8784.86    109.38 o 
   1   6   1     2661.81     2660.51     62.15 o 
   2   6   1     1882.10     1891.60     33.20 o 
   3   6   1      561.24      554.90     18.65 o 
   4   6   1     1065.07     1062.22     28.68 o 
   5   6   1     2484.27     2505.60     73.79 o 
   6   6   1     3004.42     3012.18     52.76 o 
   7   6   1        5.77       13.80     10.65 o 
   8   6   1     1897.11     1929.94     39.78 o 
   9   6   1      537.39      574.19     26.38 o 
  10   6   1      212.67      223.43     23.94 o 
  11   6   1      294.46      293.34     22.73 o 
  12   6   1      117.47      122.10     19.50 o 
 -10   7   1      387.54      345.52     34.95 o 
  -9   7   1       15.11       48.36     22.82 o 
  -8   7   1      350.64      327.92     32.28 o 
  -7   7   1      877.34      862.12     89.01 o 
  -6   7   1      473.60      499.07     36.83 o 
  -5   7   1      385.95      400.06     34.24 o 
  -4   7   1     2187.40     2218.55     98.90 o 
  -3   7   1      467.59      474.04     22.03 o 
  -2   7   1     1166.27     1184.29     34.04 o 
  -1   7   1      577.02      640.83     29.93 o 
   0   7   1      111.30      148.64     17.66 o 
   1   7   1     2078.41     2037.88     50.11 o 
   2   7   1     3299.90     3256.11     62.60 o 
   3   7   1       96.72       91.75     16.34 o 
   4   7   1      436.75      410.41     21.53 o 
   5   7   1      396.33      403.94     21.85 o 
   6   7   1     1856.20     1980.49     45.44 o 
   7   7   1     1772.87     1815.74     82.16 o 
   8   7   1      331.57      363.38     60.10 o 
   9   7   1        9.88       14.65     17.11 o 
  10   7   1        0.14        6.99     17.11 o 
  -8   8   1       40.33       36.52     31.95 o 
  -7   8   1        9.88       24.34     28.91 o 
  -6   8   1       28.85       21.30     30.43 o 
  -5   8   1      500.23      454.95     57.82 o 
  -4   8   1       18.04      -16.74     27.39 o 
  -3   8   1      357.41      353.00     48.69 o 
  -2   8   1      422.26      460.63     37.01 o 
  -1   8   1      247.75      235.47     41.08 o 
   0   8   1      329.52      282.92     30.65 o 
   1   8   1      233.94      193.39     27.42 o 
   2   8   1       10.04       21.30     18.26 o 
   3   8   1      288.35      292.01     47.93 o 
   4   8   1       35.80       16.74     33.47 o 
   5   8   1      581.28      433.64     54.78 o 
   6   8   1      161.79      182.59     44.13 o 
   7   8   1       24.92       18.26     28.91 o 
   8   8   1        3.03        7.61     25.87 o 
  -4   9   1       84.68       74.56     38.04 o 
  -3   9   1      115.67      100.42     41.08 o 
  -2   9   1      223.91      322.57     51.73 o 
  -1   9   1       66.02       89.77     25.82 o 
   0   9   1        0.60       -1.27     25.11 o 
   1   9   1      169.64      181.07     44.13 o 
   2   9   1       11.78       13.69     33.47 o 
   3   9   1       10.53        9.13     31.95 o 
 -16   0   2      700.91      716.65     65.43 o 
 -14   0   2      351.38      260.19     42.60 o 
 -12   0   2      837.77      733.39     54.78 o 
 -10   0   2     8192.82     8004.93    187.15 o 
  -8   0   2      502.16      511.79     24.47 o 
  -6   0   2    41119.84    42742.71    963.91 o 
  -4   0   2      276.97      216.35     11.69 o 
  -2   0   2     1241.72     1551.99     35.00 o 
   0   0   2    79936.54    71358.13   1109.22 o 
   2   0   2     8125.71     8436.96    286.81 o 
   4   0   2     6276.42     5649.55    118.68 o 
   6   0   2    28831.37    28246.47    331.70 o 
   8   0   2    14367.50    13683.39    270.84 o 
  10   0   2     4620.60     4791.39    143.03 o 
  12   0   2      248.89      334.74     44.13 o 
  14   0   2     2283.57     2384.28    117.16 o 
 -16   1   2      275.48      293.00     34.43 o 
 -15   1   2       58.76       74.05     22.52 o 
 -14   1   2      312.24      353.22     34.23 o 
 -13   1   2      959.12      897.51     46.72 o 
 -12   1   2       95.25      109.51     20.96 o 
 -11   1   2      466.09      465.61     31.20 o 
 -10   1   2     4795.60     4893.69    106.60 o 
  -9   1   2     2290.38     2267.81     56.86 o 
  -8   1   2       30.97       28.99      6.53 o 
  -7   1   2    10607.36    10601.69    258.71 o 
  -6   1   2     1736.27     1500.72     41.19 o 
  -5   1   2     2429.84     2584.99     54.61 o 
  -4   1   2    10823.72    11501.10    210.83 o 
  -3   1   2     8982.28     9206.08    164.82 o 
  -2   1   2    14910.84    15515.30    143.43 o 
  -1   1   2    18263.76    19086.18    312.68 o 
   0   1   2     5181.78     5214.55    143.79 o 
   1   1   2    30608.20    31207.05    271.44 o 
   2   1   2     2375.95     2452.37     47.17 o 
   3   1   2     3341.59     2949.17     59.80 o 
   4   1   2    23673.30    23866.29    222.21 o 
   5   1   2     2407.19     2542.87     42.75 o 
   6   1   2     3540.86     3533.47     46.66 o 
   7   1   2    25488.88    25333.25    242.23 o 
   8   1   2     2400.04     2259.96     39.31 o 
   9   1   2       62.75       51.66     12.50 o 
  10   1   2      657.55      585.61     51.73 o 
  11   1   2      162.62      262.25     66.19 o 
  12   1   2       41.14       39.38     18.20 o 
  13   1   2     2214.91     2383.51     79.03 o 
  14   1   2      206.86      192.57     30.07 o 
  15   1   2      167.32      143.61     28.50 o 
 -16   2   2       24.91       28.15     20.44 o 
 -15   2   2      248.48      266.72     32.28 o 
 -14   2   2        0.17        5.33     16.14 o 
 -13   2   2      831.38      881.30     46.26 o 
 -12   2   2      197.02      208.66     26.34 o 
 -11   2   2     1928.74     2054.45     51.18 o 
 -10   2   2        5.22       39.35     13.12 o 
  -9   2   2     8370.30     8236.71    156.81 o 
  -8   2   2      966.46      991.75     25.05 o 
  -7   2   2     3490.28     3423.97     40.46 o 
  -6   2   2      186.63      214.33      9.11 o 
  -5   2   2      492.68      750.04     15.66 o 
  -4   2   2      160.91      174.03      7.32 o 
  -3   2   2    48835.48    49505.84    376.08 o 
  -2   2   2     5578.99     5596.56     47.95 o 
  -1   2   2     2797.98     3104.52     37.16 o 
   0   2   2    24107.72    26177.07    242.83 o 
   1   2   2    30567.24    30887.93    267.46 o 
   2   2   2     1134.85     1241.83     19.76 o 
   3   2   2    16915.23    17162.35    597.97 o 
   4   2   2     3336.70     3574.38     50.64 o 
   5   2   2     2688.35     2657.93    121.16 o 
   6   2   2     7633.11     7753.13     95.70 o 
   7   2   2     9553.92     9337.07     97.53 o 
   8   2   2      385.47      402.62     18.26 o 
   9   2   2      135.23      136.73     13.15 o 
  10   2   2      443.94      436.70     21.40 o 
  11   2   2     1177.32     1070.57     39.78 o 
  12   2   2      911.72      857.28     47.19 o 
  13   2   2      361.38      315.06     32.70 o 
  14   2   2       92.87      126.45     26.90 o 
  15   2   2      281.85      246.30     33.88 o 
 -15   3   2       74.24       67.87     24.47 o 
 -14   3   2      160.54       74.56     23.11 o 
 -13   3   2      558.89      547.62     38.09 o 
 -12   3   2       53.69       60.62     16.09 o 
 -11   3   2        0.03       -4.34      9.17 o 
 -10   3   2     5451.97     5709.90     98.39 o 
  -9   3   2     3621.70     3557.52    107.61 o 
  -8   3   2     2861.44     2827.05     45.37 o 
  -7   3   2      421.15      423.60     17.25 o 
  -6   3   2     4515.06     4205.10     52.36 o 
  -5   3   2     1257.79     1181.39     23.70 o 
  -4   3   2     8574.32     8635.84     81.91 o 
  -3   3   2     9798.88     9526.62     86.50 o 
  -2   3   2    20844.34    20235.03    191.75 o 
  -1   3   2      877.10      929.96     19.47 o 
   0   3   2     5182.31     5235.32     61.24 o 
   1   3   2     6230.79     6275.35     70.20 o 
   2   3   2        2.25       21.57      4.99 o 
   3   3   2     6336.49     6017.60     54.66 o 
   4   3   2    10589.68    10486.59     96.27 o 
   5   3   2    10698.79    10644.23    118.52 o 
   6   3   2      490.62      513.39     21.96 o 
   7   3   2     1402.00     1329.56     32.20 o 
   8   3   2     4418.31     4160.24     94.00 o 
   9   3   2      143.27      164.09     15.15 o 
  10   3   2      114.95      127.77     15.10 o 
  11   3   2     2295.20     2116.18     56.22 o 
  12   3   2       89.48       85.75     18.68 o 
  13   3   2       88.94       83.07     20.30 o 
  14   3   2      574.04      542.06     78.36 o 
 -15   4   2      513.12      519.53     50.97 o 
 -14   4   2       62.63       79.12     23.67 o 
 -13   4   2       58.42       55.27     18.05 o 
 -12   4   2      366.19      350.04     30.46 o 
 -11   4   2        9.76        0.34      9.88 o 
 -10   4   2     1603.06     1504.91     37.46 o 
  -9   4   2     5574.22     5481.43    129.14 o 
  -8   4   2      186.09      219.67     22.56 o 
  -7   4   2     3045.28     3002.06     46.75 o 
  -6   4   2     5391.67     5238.99     63.51 o 
  -5   4   2      625.52      623.23     19.57 o 
  -4   4   2     5059.22     5156.04     51.64 o 
  -3   4   2     4656.43     4702.03     86.87 o 
  -2   4   2    12865.24    12870.01    134.01 o 
  -1   4   2     9499.22     9411.03    103.14 o 
   0   4   2    11472.53    11250.85    118.52 o 
   1   4   2      191.15      162.46     10.73 o 
   2   4   2       50.64       81.21      9.05 o 
   3   4   2        2.16       73.20     16.69 o 
   4   4   2    13597.34    13054.86    137.71 o 
   5   4   2     4147.22     3924.25     52.67 o 
   6   4   2     2371.73     2260.46     40.50 o 
   7   4   2       34.39       98.21     38.67 o 
   8   4   2     1951.15     1796.00     39.29 o 
   9   4   2     1827.67     1771.29     41.05 o 
  10   4   2     2838.20     2773.41     54.18 o 
  11   4   2       85.77      106.52     16.37 o 
  12   4   2       14.94       -6.37     14.10 o 
  13   4   2        0.75        4.54     14.88 o 
  14   4   2      486.84      521.00     35.42 o 
 -14   5   2      545.00      562.71     49.45 o 
 -13   5   2      113.22      121.57     25.75 o 
 -12   5   2        4.88       -4.53     12.86 o 
 -11   5   2      132.75      157.99     20.45 o 
 -10   5   2       14.64       16.18     13.39 o 
  -9   5   2      271.95      293.98     30.05 o 
  -8   5   2     6434.19     6154.20     95.81 o 
  -7   5   2     1647.34     1639.17     31.82 o 
  -6   5   2     3804.34     3598.28     46.74 o 
  -5   5   2       66.06       69.35     10.02 o 
  -4   5   2      590.42      631.04     20.11 o 
  -3   5   2     5162.34     4986.37     59.68 o 
  -2   5   2     5782.45     5877.81     77.77 o 
  -1   5   2     2049.27     2137.04     44.65 o 
   0   5   2     8882.73     9002.91     89.71 o 
   1   5   2     2776.21     2824.62    100.20 o 
   2   5   2     2948.12     2870.64     42.00 o 
   3   5   2     6166.99     6141.17    108.27 o 
   4   5   2      134.52      154.93     13.74 o 
   5   5   2      289.33      273.78     15.58 o 
   6   5   2     3265.08     3132.01     60.62 o 
   7   5   2     4038.00     3945.11     54.49 o 
   8   5   2      330.58      355.84     18.49 o 
   9   5   2      833.60      768.34     29.28 o 
  10   5   2      772.29      715.99     54.68 o 
  11   5   2      346.88      373.35     24.10 o 
  12   5   2       22.54       31.39     14.14 o 
  13   5   2      353.57      369.44     30.72 o 
 -12   6   2      189.98      260.21     59.34 o 
 -11   6   2        0.62        2.62     17.11 o 
 -10   6   2      112.45       95.18     28.91 o 
  -9   6   2        2.24        8.15     16.44 o 
  -8   6   2      439.76      450.00     37.28 o 
  -7   6   2     3994.42     3917.34     93.31 o 
  -6   6   2        7.54        7.56     15.35 o 
  -5   6   2       83.94      121.52     15.40 o 
  -4   6   2      180.07      179.01     16.09 o 
  -3   6   2     1128.68     1145.53     33.22 o 
  -2   6   2     3796.30     3867.02     63.25 o 
  -1   6   2     5534.26     5613.83     83.39 o 
   0   6   2     3266.35     3235.31     56.69 o 
   1   6   2     1136.92     1228.30     40.98 o 
   2   6   2     1383.42     1488.08     36.46 o 
   3   6   2     2143.04     2073.29     44.47 o 
   4   6   2       25.40       30.11      9.98 o 
   5   6   2      222.06      200.46     16.04 o 
   6   6   2     2219.25     2208.37     47.88 o 
   7   6   2      454.39      443.93     24.46 o 
   8   6   2      131.89      136.69     14.79 o 
   9   6   2      253.78      263.93     18.46 o 
  10   6   2      146.33      127.42     15.42 o 
  11   6   2       67.75       41.94     13.15 o 
 -11   7   2      143.60      143.91     28.50 o 
 -10   7   2       17.58       44.45     22.82 o 
  -9   7   2      467.89      510.09     66.19 o 
  -8   7   2        3.57       23.96     18.26 o 
  -7   7   2       76.79       58.58     21.20 o 
  -6   7   2     1659.07     1703.17     62.15 o 
  -5   7   2     1391.05     1386.44     54.37 o 
  -4   7   2        3.07       10.19     15.71 o 
  -3   7   2      538.38      520.61     33.57 o 
  -2   7   2      143.62      161.14     21.57 o 
  -1   7   2     2019.53     2080.31     62.15 o 
   0   7   2     1430.91     1455.78     51.51 o 
   1   7   2      514.04      539.76     34.86 o 
   2   7   2      291.80      315.53     19.54 o 
   3   7   2      211.12      205.81     20.05 o 
   4   7   2      146.75      142.63     18.36 o 
   5   7   2     2749.25     2735.20    103.87 o 
   6   7   2        0.00        3.79     16.68 o 
   7   7   2       24.37       41.92     16.56 o 
   8   7   2       47.44       58.31     17.85 o 
   9   7   2        3.87       38.04     25.87 o 
  10   7   2        8.57       25.87     25.87 o 
  -8   8   2      366.72      399.28     41.84 o 
  -7   8   2        0.15       14.62     19.28 o 
  -6   8   2       61.94       61.78     39.56 o 
  -5   8   2     1083.85     1112.88     53.69 o 
  -4   8   2        2.50       46.22     19.71 o 
  -3   8   2        2.58        7.12     17.91 o 
  -2   8   2     1336.65     1394.40     46.16 o 
  -1   8   2      452.49      536.31     39.26 o 
   0   8   2        5.01       12.65     18.81 o 
   1   8   2      557.17      530.40     30.65 o 
   2   8   2       76.19       79.12     29.67 o 
   3   8   2      417.50      495.71     41.08 o 
   4   8   2     1863.26     1804.96     79.88 o 
   5   8   2      260.22      284.50     32.22 o 
   6   8   2      148.46       98.90     38.04 o 
   7   8   2        0.17      -13.69     27.39 o 
  -4   9   2      593.01      514.29     65.43 o 
  -3   9   2      220.31      328.66     54.78 o 
  -2   9   2      206.92      226.71     48.69 o 
  -1   9   2       51.88       14.70     22.04 o 
   0   9   2      247.84      245.85     33.35 o 
   1   9   2       59.35       45.93     23.11 o 
   2   9   2      440.81      477.77     59.34 o 
   3   9   2      394.94      354.52     54.78 o 
 -15   0   3        0.60       39.56     27.39 o 
 -13   0   3     6958.65     7221.32    194.76 o 
 -11   0   3      141.58      112.60     27.39 o 
  -9   0   3     5213.98     5062.69    100.42 o 
  -7   0   3    48748.53    50589.12    941.08 o 
  -5   0   3    56257.52    56871.47    909.13 o 
  -3   0   3    35053.69    35463.75    391.36 o 
  -1   0   3    37826.20    40228.53    629.93 o 
   1   0   3   167335.55   150604.86   1607.91 o 
   3   0   3    23793.64    24399.07    274.36 o 
   5   0   3     7553.29     7231.17    187.91 o 
   7   0   3    17293.93    16970.05    211.75 o 
   9   0   3       80.28       95.86     25.87 o 
  11   0   3     3933.31     3638.05    129.33 o 
  13   0   3       53.96       83.69     30.43 o 
  15   0   3       53.61       56.30     35.00 o 
 -16   1   3      191.62      267.83     34.43 o 
 -15   1   3        5.75        0.00     15.57 o 
 -14   1   3      991.15      956.33     49.49 o 
 -13   1   3      238.14      191.06     26.34 o 
 -12   1   3     4339.69     4367.30     97.84 o 
 -11   1   3        0.49       -6.62     12.32 o 
 -10   1   3     1570.83     1640.30     41.50 o 
  -9   1   3      712.92      713.91     33.16 o 
  -8   1   3     1208.46     1311.30     47.52 o 
  -7   1   3      495.88      474.70     16.23 o 
  -6   1   3    60763.69    61770.34   1639.89 o 
  -5   1   3      248.93      242.58     17.98 o 
  -4   1   3      223.61      218.48      7.67 o 
  -3   1   3    11690.98    12325.13    121.14 o 
  -2   1   3    19736.97    20593.50    165.14 o 
  -1   1   3      794.28      985.87     29.38 o 
   0   1   3    69794.15    66012.37    626.13 o 
   1   1   3    15612.93    16015.71    185.72 o 
   2   1   3    12490.42    12679.26    157.78 o 
   3   1   3     8574.35     8485.67     90.19 o 
   4   1   3    16099.89    15726.97    156.07 o 
   5   1   3     5720.06     5549.15     72.62 o 
   6   1   3     3959.69     3925.48     60.88 o 
   7   1   3     5940.31     6104.94     78.18 o 
   8   1   3     6693.03     6384.47     76.15 o 
   9   1   3       33.49       64.14     13.20 o 
  10   1   3     1490.50     1519.54    108.79 o 
  11   1   3     1781.65     1767.95     62.37 o 
  12   1   3      342.06      342.41     32.70 o 
  13   1   3       14.21       27.39     18.26 o 
  14   1   3      179.14      199.61     30.54 o 
  15   1   3        6.55       -0.10     16.03 o 
 -16   2   3        3.69       -9.39     18.81 o 
 -15   2   3        3.00       -2.50     16.65 o 
 -14   2   3      209.30      176.14     26.90 o 
 -13   2   3      635.07      573.09     38.09 o 
 -12   2   3      409.99      375.35     32.17 o 
 -11   2   3     1146.06     1269.51     66.94 o 
 -10   2   3      540.05      552.15     26.87 o 
  -9   2   3        5.17       31.45     11.42 o 
  -8   2   3       18.74       33.77      6.25 o 
  -7   2   3     1917.55     2016.95     31.58 o 
  -6   2   3     5183.81     5119.75    109.83 o 
  -5   2   3     7178.44     7200.24     62.93 o 
  -4   2   3     4322.66     4661.64     49.99 o 
  -3   2   3      700.74      725.23     15.13 o 
  -2   2   3    14860.48    15620.83    143.77 o 
  -1   2   3      290.98      319.81      9.32 o 
   0   2   3    13001.56    13265.51    170.22 o 
   1   2   3    10296.81    10912.20    114.46 o 
   2   2   3      146.66      144.47      9.42 o 
   3   2   3     3716.96     3839.82     80.48 o 
   4   2   3    38522.10    37335.29    520.20 o 
   5   2   3      627.75      626.36     22.24 o 
   6   2   3       38.86       50.33      9.93 o 
   7   2   3      381.38      460.55     22.81 o 
   8   2   3     1138.72     1101.42     28.38 o 
   9   2   3      249.35      226.08     17.17 o 
  10   2   3     5074.78     5130.27     87.24 o 
  11   2   3      293.01      335.92     25.48 o 
  12   2   3      419.37      378.26     51.73 o 
  13   2   3       15.95       17.93     17.11 o 
  14   2   3      210.77      300.10     50.97 o 
  15   2   3        0.28       -6.64     45.65 o 
 -16   3   3      227.31      313.44     51.73 o 
 -15   3   3      260.97      333.38     35.50 o 
 -14   3   3       90.11       55.36     20.96 o 
 -13   3   3      497.68      469.80     36.53 o 
 -12   3   3       13.16       17.98     12.86 o 
 -11   3   3       62.23       57.99     12.50 o 
 -10   3   3     4978.20     4993.21    183.38 o 
  -9   3   3       75.13       81.32     11.89 o 
  -8   3   3       26.81       40.44      8.68 o 
  -7   3   3     2869.61     2685.16     52.05 o 
  -6   3   3     4171.23     4020.49     50.70 o 
  -5   3   3      507.20      571.05     22.97 o 
  -4   3   3    13732.99    13873.27    133.53 o 
  -3   3   3    16612.17    16523.13    121.56 o 
  -2   3   3    11774.21    11713.52    151.21 o 
  -1   3   3      338.88      348.45     12.17 o 
   0   3   3     8995.62     8792.28     93.08 o 
   1   3   3       12.47       12.53      6.01 o 
   2   3   3     2784.40     2869.44     32.22 o 
   3   3   3    24790.89    25026.42    270.10 o 
   4   3   3    10966.83    10715.71    157.25 o 
   5   3   3     3864.28     3926.98     59.68 o 
   6   3   3     1410.99     1287.80     33.96 o 
   7   3   3      420.83      410.33     22.50 o 
   8   3   3      210.31      177.99     14.36 o 
   9   3   3     3001.49     2868.89     51.22 o 
  10   3   3      614.34      588.40     25.92 o 
  11   3   3     2209.09     2080.04     56.51 o 
  12   3   3        3.02       11.28     14.73 o 
  13   3   3       52.72       49.16     18.76 o 
  14   3   3       82.12       85.21     24.05 o 
 -15   4   3       45.70       52.57     22.29 o 
 -14   4   3      319.33      347.79     34.95 o 
 -13   4   3     1430.40     1563.46     51.53 o 
 -12   4   3      170.56      208.51     21.96 o 
 -11   4   3      590.49      582.10     30.42 o 
 -10   4   3      196.07      222.17     20.78 o 
  -9   4   3     6977.00     6629.64     93.56 o 
  -8   4   3     2121.57     2172.58     46.62 o 
  -7   4   3     4969.27     4939.83     62.69 o 
  -6   4   3        1.55        7.91      6.57 o 
  -5   4   3      494.19      403.71     21.96 o 
  -4   4   3     6519.37     6380.80     67.70 o 
  -3   4   3    32928.63    32735.69    261.10 o 
  -2   4   3     1416.12     1484.41     34.22 o 
  -1   4   3      478.17      506.82     18.68 o 
   0   4   3      639.05      659.86     27.50 o 
   1   4   3    17010.71    17188.84    170.42 o 
   2   4   3    15329.93    15335.84    134.59 o 
   3   4   3     6818.58     6788.72     71.46 o 
   4   4   3     2348.82     2276.42     50.46 o 
   5   4   3     2572.72     2464.86     40.89 o 
   6   4   3      145.16      158.68     17.32 o 
   7   4   3     3622.41     3362.75     53.96 o 
   8   4   3     2406.41     2310.87     45.79 o 
   9   4   3        3.91        9.93     10.49 o 
  10   4   3     1922.12     1849.24     44.24 o 
  11   4   3      657.22      640.28     29.32 o 
  12   4   3        5.96       14.41     14.88 o 
  13   4   3       52.15       68.70     20.10 o 
 -14   5   3       41.99       47.45     23.38 o 
 -13   5   3       28.67       48.02     22.04 o 
 -12   5   3     1006.20     1036.46    122.49 o 
 -11   5   3      268.37      280.09     29.57 o 
 -10   5   3     1327.49     1392.12     56.48 o 
  -9   5   3     1273.14     1246.58     51.61 o 
  -8   5   3      241.50      255.11     26.87 o 
  -7   5   3      416.40      407.56     19.45 o 
  -6   5   3     7976.67     7808.31     86.59 o 
  -5   5   3     7462.46     7557.71     82.79 o 
  -4   5   3      248.49      293.48     14.41 o 
  -3   5   3      281.36      280.59     19.55 o 
  -2   5   3     5468.60     5356.06     72.39 o 
  -1   5   3      718.61      679.16     23.94 o 
   0   5   3     4855.55     4849.74     82.61 o 
   1   5   3    10285.61    10500.01    143.58 o 
   2   5   3     1940.46     1944.86     37.47 o 
   3   5   3     3106.65     3233.79     46.36 o 
   4   5   3     4234.63     4246.62     66.13 o 
   5   5   3      788.39      825.92     24.89 o 
   6   5   3        1.84       16.12     10.32 o 
   7   5   3     1416.23     1350.78     36.86 o 
   8   5   3     1397.11     1300.28     31.82 o 
   9   5   3     1899.73     1792.80     47.50 o 
  10   5   3      184.96      199.07     19.30 o 
  11   5   3        4.98        3.13     11.11 o 
  12   5   3      134.66      114.02     18.21 o 
 -13   6   3       61.00       70.23     33.47 o 
 -12   6   3       21.97       50.90     31.19 o 
 -11   6   3      416.31      418.40     38.09 o 
 -10   6   3        6.72       -0.11     23.58 o 
  -9   6   3      130.10      113.43     22.29 o 
  -8   6   3      507.04      512.27     36.03 o 
  -7   6   3      109.80      107.12     21.88 o 
  -6   6   3      803.86      866.29     44.41 o 
  -5   6   3     4431.80     4374.94     94.39 o 
  -4   6   3      341.61      284.93     26.21 o 
  -3   6   3      238.20      242.84     17.46 o 
  -2   6   3      698.05      672.86     33.98 o 
  -1   6   3      520.09      486.94     30.65 o 
   0   6   3     2226.02     2279.29     89.77 o 
   1   6   3     1556.26     1517.66     48.42 o 
   2   6   3     2538.05     2641.59     52.12 o 
   3   6   3      595.58      584.94     25.35 o 
   4   6   3      173.85      173.45     16.54 o 
   5   6   3      899.22      933.01     51.22 o 
   6   6   3      718.90      732.72     27.53 o 
   7   6   3        0.92        3.78     10.03 o 
   8   6   3     2387.73     2341.27     45.42 o 
   9   6   3       88.56       85.05     13.88 o 
  10   6   3       16.03       12.38     10.90 o 
  11   6   3      148.02      155.69     17.72 o 
 -11   7   3       13.34       22.00     20.96 o 
 -10   7   3      755.26      800.10     50.02 o 
  -9   7   3       39.48       32.95     18.62 o 
  -8   7   3       98.09       71.71     30.43 o 
  -7   7   3      167.69      164.98     25.75 o 
  -6   7   3        7.31       -2.55     31.95 o 
  -5   7   3       81.40      107.17     22.67 o 
  -4   7   3     2881.46     2828.06    124.01 o 
  -3   7   3      278.78      265.78     25.95 o 
  -2   7   3       29.83       46.74     17.11 o 
  -1   7   3     1070.23     1130.02     46.57 o 
   0   7   3      511.48      577.02     35.46 o 
   1   7   3      889.37      850.26     41.33 o 
   2   7   3     1335.77     1396.10     77.60 o 
   3   7   3       97.22      137.76     28.15 o 
   4   7   3      427.04      480.40     27.93 o 
   5   7   3      378.05      387.92     26.32 o 
   6   7   3      256.05      276.17     24.17 o 
   7   7   3     1295.89     1287.70     45.09 o 
   8   7   3       28.44       33.00     16.38 o 
   9   7   3        1.92      -13.27     14.88 o 
  -8   8   3      583.36      597.91     44.56 o 
  -7   8   3      120.17      130.89     26.64 o 
  -6   8   3       13.79       16.08     24.34 o 
  -5   8   3      198.84      210.61     29.61 o 
  -4   8   3      465.16      480.33     37.64 o 
  -3   8   3     1882.84     1917.25     80.64 o 
  -2   8   3      902.71     1063.87     75.32 o 
  -1   8   3        3.76       -7.19     17.53 o 
   0   8   3      554.62      543.04     31.03 o 
   1   8   3       12.49       -4.32     13.69 o 
   2   8   3      733.20      811.94     36.41 o 
   3   8   3      888.89      936.14     53.89 o 
   4   8   3        2.80       15.81     19.28 o 
   5   8   3       12.18       24.88     19.71 o 
   6   8   3      649.65      673.81     48.69 o 
   7   8   3       82.03      114.12     38.04 o 
  -4   9   3      229.38      226.71     50.21 o 
  -3   9   3        5.62       19.78     31.95 o 
  -2   9   3      501.03      559.33     43.48 o 
  -1   9   3      600.21      578.63     45.15 o 
   0   9   3       16.61        7.61     21.30 o 
   1   9   3      218.56      219.79     31.62 o 
   2   9   3       23.78       21.38     19.88 o 
 -16   0   4       25.82       24.34     27.39 o 
 -14   0   4       64.52       62.38     30.43 o 
 -12   0   4     1076.81     1174.64     68.47 o 
 -10   0   4     1695.07     1719.07     50.43 o 
  -8   0   4      386.87      429.13     23.67 o 
  -6   0   4     2624.41     2812.50     55.34 o 
  -4   0   4     2508.88     2946.62     49.61 o 
  -2   0   4      459.47      503.64     13.79 o 
   0   0   4    10391.10    11079.21    130.78 o 
   2   0   4     2107.93     2245.57     32.06 o 
   4   0   4     3026.87     2910.50     56.48 o 
   6   0   4     2398.15     2244.10     55.40 o 
   8   0   4     4261.88     4260.37    127.81 o 
  10   0   4      334.95      336.26     41.08 o 
  12   0   4      661.00      636.01     57.82 o 
  14   0   4      591.17      751.65     71.51 o 
 -16   1   4      530.89      593.82     44.07 o 
 -15   1   4        1.73       -7.44     14.49 o 
 -14   1   4      187.43      188.12     26.83 o 
 -13   1   4      168.90      197.54     25.75 o 
 -12   1   4     1645.65     1675.11     60.10 o 
 -11   1   4     1187.46     1218.69     38.06 o 
 -10   1   4     9107.23     8767.46    113.59 o 
  -9   1   4      333.66      330.95     18.45 o 
  -8   1   4     5765.22     5709.68     84.55 o 
  -7   1   4       11.10       17.02      6.01 o 
  -6   1   4    11895.66    11231.60    132.15 o 
  -5   1   4     1118.09     1112.72     20.79 o 
  -4   1   4    19040.36    20459.54    336.24 o 
  -3   1   4     4706.10     4952.83     49.11 o 
  -2   1   4    37079.79    38035.60    430.89 o 
  -1   1   4     1854.02     1855.80     38.13 o 
   0   1   4    44972.20    44889.38    530.60 o 
   1   1   4    10824.84    10815.14     91.21 o 
   2   1   4     2961.57     3044.48     40.70 o 
   3   1   4      515.92      609.70     17.57 o 
   4   1   4    23220.91    22256.00    212.88 o 
   5   1   4     2459.66     2408.95     44.91 o 
   6   1   4      321.53      355.20     19.02 o 
   7   1   4     6133.29     5981.19    130.17 o 
   8   1   4     3918.62     3749.56     55.12 o 
   9   1   4      401.38      329.81     37.74 o 
  10   1   4     1240.82     1249.77     41.57 o 
  11   1   4      129.81      103.06     21.52 o 
  12   1   4      217.42      203.25     28.91 o 
  13   1   4      719.93      791.75     48.27 o 
  14   1   4      471.73      556.74     44.64 o 
 -16   2   4       87.20       81.40     24.75 o 
 -15   2   4      686.69      745.77     46.11 o 
 -14   2   4        0.57      -13.69     13.99 o 
 -13   2   4     2964.93     3077.05     99.66 o 
 -12   2   4      810.25      889.55     34.79 o 
 -11   2   4      315.62      357.42     23.06 o 
 -10   2   4      573.25      616.80     27.75 o 
  -9   2   4    26286.39    26254.71    340.66 o 
  -8   2   4     2165.53     2231.81     37.36 o 
  -7   2   4     7374.87     7283.68    162.50 o 
  -6   2   4      136.75      167.82      8.87 o 
  -5   2   4    12724.07    12592.00    126.40 o 
  -4   2   4     5730.31     5972.73     62.86 o 
  -3   2   4    98945.40    98005.74    765.18 o 
  -2   2   4     7313.73     7585.58     94.48 o 
  -1   2   4     4744.93     4881.41     72.47 o 
   0   2   4     7195.68     7739.15    103.40 o 
   1   2   4    38186.43    37674.87    260.75 o 
   2   2   4       31.92       27.19      3.85 o 
   3   2   4    24889.20    24255.71    225.76 o 
   4   2   4     4084.88     4248.54     70.73 o 
   5   2   4    17627.99    16600.71    170.42 o 
   6   2   4     8409.65     8193.88    103.06 o 
   7   2   4     9554.62     9074.82    225.17 o 
   8   2   4      498.03      491.63     22.84 o 
   9   2   4        0.61       -7.88      7.96 o 
  10   2   4        1.13       12.92     18.83 o 
  11   2   4     3458.50     3340.88    101.74 o 
  12   2   4      602.70      592.46     35.01 o 
  13   2   4      306.83      335.71     35.46 o 
  14   2   4      174.19      161.40     36.52 o 
 -16   3   4      786.34      899.69     93.58 o 
 -15   3   4       17.31       41.82     20.96 o 
 -14   3   4        0.18       12.93     16.14 o 
 -13   3   4        2.94       12.84     12.50 o 
 -12   3   4     1273.76     1357.30     75.30 o 
 -11   3   4     1433.09     1531.05     44.78 o 
 -10   3   4     7057.72     7264.03    184.92 o 
  -9   3   4       95.96      130.72     12.82 o 
  -8   3   4     5862.00     5604.19    108.93 o 
  -7   3   4      967.01      974.98     24.23 o 
  -6   3   4    11204.92    11427.81    148.59 o 
  -5   3   4     5274.60     5578.57     65.29 o 
  -4   3   4     4985.60     4917.18     45.69 o 
  -3   3   4      562.52      659.74     23.72 o 
  -2   3   4    57856.80    58626.32    519.37 o 
  -1   3   4     9284.21     9478.64     98.31 o 
   0   3   4      440.50      311.94     12.56 o 
   1   3   4     4568.36     4764.96     54.03 o 
   2   3   4        0.66       56.35     14.60 o 
   3   3   4     1013.11     1081.68     19.67 o 
   4   3   4    28188.10    27488.26    259.72 o 
   5   3   4     4773.10     4708.46     68.81 o 
   6   3   4        3.57       17.31      9.05 o 
   7   3   4      341.68      272.62     19.29 o 
   8   3   4     2906.88     2677.70     48.03 o 
   9   3   4       62.49       67.42     12.33 o 
  10   3   4     1598.80     1729.99     41.96 o 
  11   3   4      478.67      498.78     31.27 o 
  12   3   4       67.26       63.91     18.45 o 
  13   3   4      265.29      240.92     26.87 o 
  14   3   4      505.80      533.03     44.07 o 
 -15   4   4      256.26      229.76     47.17 o 
 -14   4   4       45.34       35.76     21.52 o 
 -13   4   4       26.36       60.26     16.92 o 
 -12   4   4       24.95        2.65     12.05 o 
 -11   4   4       53.80       55.66     14.33 o 
 -10   4   4      136.54      157.56     18.45 o 
  -9   4   4     3141.62     3338.08    105.49 o 
  -8   4   4      141.35      152.81     16.09 o 
  -7   4   4     3191.45     3123.48     48.97 o 
  -6   4   4      345.78      346.84     15.15 o 
  -5   4   4      278.57      316.58     14.01 o 
  -4   4   4      264.55      264.49     12.46 o 
  -3   4   4     3963.43     4026.89     50.75 o 
  -2   4   4     2528.35     2745.54     42.92 o 
  -1   4   4     6246.00     6382.01     99.93 o 
   0   4   4        8.14       32.36      7.16 o 
   1   4   4        8.88       25.59      6.48 o 
   2   4   4     1255.64     1415.43     26.51 o 
   3   4   4     1539.00     1628.06     26.54 o 
   4   4   4      994.27      962.30     24.33 o 
   5   4   4     3676.81     3581.41     52.30 o 
   6   4   4       51.47       83.37     11.43 o 
   7   4   4       30.14       38.42     11.98 o 
   8   4   4      582.68      604.73     28.36 o 
   9   4   4      102.25       92.34     14.36 o 
  10   4   4      126.14      160.00     17.46 o 
  11   4   4      137.64      157.66     22.18 o 
  12   4   4      106.21      123.81     22.54 o 
  13   4   4       41.30       42.40     17.78 o 
 -14   5   4      290.82      258.89     34.38 o 
 -13   5   4        8.14       46.76     21.88 o 
 -12   5   4      524.00      477.91     39.76 o 
 -11   5   4      339.90      321.16     31.20 o 
 -10   5   4      122.00      101.73     21.44 o 
  -9   5   4        7.66       -2.13     12.66 o 
  -8   5   4     1749.02     1771.15    129.33 o 
  -7   5   4      220.37      233.19     25.27 o 
  -6   5   4    11134.00    10801.37    356.05 o 
  -5   5   4      814.26      866.63     47.17 o 
  -4   5   4      581.84      592.58     22.74 o 
  -3   5   4      406.21      407.43     26.21 o 
  -2   5   4      350.16      380.09     18.18 o 
  -1   5   4     1319.90     1310.19     30.61 o 
   0   5   4     9366.00     9153.39    105.85 o 
   1   5   4       93.59      104.89     12.53 o 
   2   5   4     1053.47     1038.38     25.16 o 
   3   5   4     1114.48     1165.91     31.81 o 
   4   5   4      299.46      280.36     18.14 o 
   5   5   4        9.83       23.23     12.96 o 
   6   5   4      654.12      699.39     25.11 o 
   7   5   4      780.58      847.87     28.67 o 
   8   5   4      323.94      321.33     18.30 o 
   9   5   4       84.63       99.79     15.43 o 
  10   5   4      120.83      121.62     17.37 o 
  11   5   4       66.54       68.02     15.34 o 
  12   5   4        0.57      -13.69     19.01 o 
 -13   6   4      951.67     1044.56     60.22 o 
 -12   6   4      623.72      655.79     46.72 o 
 -11   6   4       57.81       80.39     22.67 o 
 -10   6   4      616.54      518.78     38.69 o 
  -9   6   4      681.77      723.90     42.88 o 
  -8   6   4     1337.92     1383.26     89.77 o 
  -7   6   4     2747.72     2788.51     78.45 o 
  -6   6   4       19.18       52.15     17.73 o 
  -5   6   4     3104.73     3042.04     77.11 o 
  -4   6   4     2616.42     2509.03    112.60 o 
  -3   6   4     1320.30     1351.52     48.09 o 
  -2   6   4     2065.22     2178.60     49.41 o 
  -1   6   4     1228.07     1218.57     45.15 o 
   0   6   4     2283.16     2320.80     62.37 o 
   1   6   4     8893.37     8862.58    140.11 o 
   2   6   4     1820.43     1824.32     44.47 o 
   3   6   4       28.14       45.65     18.26 o 
   4   6   4        0.18        1.39     12.34 o 
   5   6   4       27.60       38.80     16.14 o 
   6   6   4     2288.54     2190.74     65.60 o 
   7   6   4     1961.33     2013.50     56.36 o 
   8   6   4        4.81       15.14     12.15 o 
   9   6   4        9.97        8.61     11.95 o 
  10   6   4      142.35      140.13     18.58 o 
  11   6   4      100.98      121.25     18.40 o 
 -11   7   4      841.82      804.00     51.51 o 
 -10   7   4       22.09       60.10     21.52 o 
  -9   7   4       39.33       71.73     22.52 o 
  -8   7   4       13.94        3.19     16.04 o 
  -7   7   4      639.92      586.12     53.25 o 
  -6   7   4     1858.61     1841.42     64.13 o 
  -5   7   4     1821.31     1845.74     64.13 o 
  -4   7   4      149.16      160.67     24.05 o 
  -3   7   4      192.26      147.95     22.67 o 
  -2   7   4      241.19      255.26     43.36 o 
  -1   7   4     3058.28     3020.05     77.38 o 
   0   7   4     1913.10     1987.73     61.69 o 
   1   7   4       43.50       59.01     14.88 o 
   2   7   4      948.70      945.45     85.97 o 
   3   7   4      363.31      369.11     30.65 o 
   4   7   4      176.60      243.38     26.90 o 
   5   7   4     2361.07     2428.91     59.90 o 
   6   7   4      340.06      355.29     26.61 o 
   7   7   4      462.82      459.72     30.10 o 
   8   7   4      378.24      390.07     30.61 o 
   9   7   4      131.06      138.97     22.54 o 
  -8   8   4       78.60       86.92     25.13 o 
  -7   8   4        6.28        8.42     17.11 o 
  -6   8   4        0.80        0.63     16.82 o 
  -5   8   4      398.09      377.49     42.60 o 
  -4   8   4      278.26      253.21     23.90 o 
  -3   8   4       82.42       91.41     42.60 o 
  -2   8   4      397.68      403.13     35.07 o 
  -1   8   4        3.42       22.06     19.37 o 
   0   8   4      378.76      314.22     30.98 o 
   1   8   4      150.91      159.31     25.27 o 
   2   8   4       65.24       58.17     20.96 o 
   3   8   4       30.54       53.94     17.85 o 
   4   8   4      378.60      419.10     29.51 o 
   5   8   4        0.41       -1.80     14.00 o 
   6   8   4      527.69      495.34     32.76 o 
  -4   9   4       64.02       47.17     36.52 o 
  -3   9   4        4.71       -1.52     30.43 o 
  -2   9   4        8.12       44.96     23.38 o 
  -1   9   4        2.88       26.65     21.88 o 
   0   9   4      126.94      133.08     26.83 o 
   1   9   4        4.16        0.37     19.88 o 
   2   9   4        1.06      -15.31     17.73 o 
 -17   0   5      188.35      181.07     42.60 o 
 -15   0   5     1086.34     1116.83     76.08 o 
 -13   0   5     6063.35     6046.68    171.94 o 
 -11   0   5     2301.40     2295.55     61.80 o 
  -9   0   5    10285.25    10075.59    156.72 o 
  -7   0   5    41906.83    45047.52    510.78 o 
  -5   0   5   102507.12   102107.70   1388.42 o 
  -3   0   5    45883.39    47120.27    563.74 o 
  -1   0   5      184.05      193.69      9.20 o 
   1   0   5   147489.55   136395.53   1228.94 o 
   3   0   5     2605.16     2642.73     73.80 o 
   5   0   5    16419.99    16249.74    273.12 o 
   7   0   5    23450.89    22881.42    287.80 o 
   9   0   5     1750.48     1497.22     76.08 o 
  11   0   5     3603.22     3735.43    136.94 o 
  13   0   5      494.94      564.50     59.34 o 
 -17   1   5       31.82       45.65     20.79 o 
 -16   1   5      531.77      559.64     60.10 o 
 -15   1   5       89.12      146.22     28.91 o 
 -14   1   5      206.49      214.70     35.00 o 
 -13   1   5        0.48      -19.67     14.49 o 
 -12   1   5     6018.47     5654.33    110.80 o 
 -11   1   5     1398.04     1325.34     39.21 o 
 -10   1   5     2043.53     2188.78     57.32 o 
  -9   1   5     1830.61     1913.52     52.05 o 
  -8   1   5      990.94     1030.04     25.07 o 
  -7   1   5     1481.12     1539.14     34.92 o 
  -6   1   5    52805.41    52904.60    416.43 o 
  -5   1   5      238.25      234.52     10.54 o 
  -4   1   5     1622.63     1773.53     25.68 o 
  -3   1   5     1717.71     1750.28     50.21 o 
  -2   1   5    20591.80    20753.76    170.12 o 
  -1   1   5      712.52      791.22     14.71 o 
   0   1   5    65263.52    62333.73    767.24 o 
   1   1   5      349.40      389.45     13.61 o 
   2   1   5    38467.30    38270.15    355.34 o 
   3   1   5     2352.71     2402.33     31.90 o 
   4   1   5     9992.42     9650.12    108.64 o 
   5   1   5       19.95       22.06      9.68 o 
   6   1   5     4567.90     4668.32     71.74 o 
   7   1   5     1049.99     1061.62     44.21 o 
   8   1   5    14158.56    13721.91    161.91 o 
   9   1   5      157.97      156.93     24.34 o 
  10   1   5      784.97      822.86     35.38 o 
  11   1   5       74.44       88.68     20.79 o 
  12   1   5      225.46      214.88     28.99 o 
  13   1   5       37.37       18.73     17.11 o 
  14   1   5      612.79      535.55     51.73 o 
 -16   2   5      354.53      468.75     90.53 o 
 -15   2   5        0.04        2.77     17.73 o 
 -14   2   5        6.38       -2.28     13.99 o 
 -13   2   5      209.18      226.87     28.15 o 
 -12   2   5      108.03      140.06     17.53 o 
 -11   2   5      311.39      339.70     22.21 o 
 -10   2   5     2170.45     2180.24     49.08 o 
  -9   2   5       32.38       89.68     11.99 o 
  -8   2   5      914.56      864.37     53.37 o 
  -7   2   5      457.50      436.96     16.44 o 
  -6   2   5      260.96      261.29     12.47 o 
  -5   2   5     5588.30     5840.31    123.61 o 
  -4   2   5     4203.44     4804.12     51.92 o 
  -3   2   5     4798.67     5569.77    113.57 o 
  -2   2   5     2538.79     2529.75     40.07 o 
  -1   2   5    14770.04    15763.57    135.31 o 
   0   2   5     5120.84     5561.29     61.50 o 
   1   2   5    18494.30    19436.46    141.25 o 
   2   2   5     1743.65     1793.10     24.13 o 
   3   2   5      478.04      494.71     24.60 o 
   4   2   5       14.77       58.70     17.42 o 
   5   2   5      506.60      555.09     22.84 o 
   6   2   5      500.66      509.66     23.59 o 
   7   2   5     2589.75     2608.16     53.29 o 
   8   2   5      695.65      698.96     30.42 o 
   9   2   5       66.45      220.49    101.46 o 
  10   2   5      349.72      364.04     25.70 o 
  11   2   5       31.88       65.63     17.09 o 
  12   2   5       44.10       54.83     17.78 o 
  13   2   5       22.06       21.26     19.28 o 
  14   2   5        3.44      -12.38     16.03 o 
 -16   3   5      247.84      271.17     85.97 o 
 -15   3   5      848.02      994.58     53.25 o 
 -14   3   5       12.80       -8.86     14.95 o 
 -13   3   5        2.00       10.88     13.93 o 
 -12   3   5      509.89      536.04     29.43 o 
 -11   3   5      124.07      136.46     17.57 o 
 -10   3   5     3661.87     3798.20    102.48 o 
  -9   3   5     2551.63     2702.57     73.59 o 
  -8   3   5     3594.73     3506.09     54.06 o 
  -7   3   5      695.50      661.43     16.93 o 
  -6   3   5     3332.80     3307.27     69.32 o 
  -5   3   5     1267.36     1253.84     34.40 o 
  -4   3   5     1599.50     1790.59     21.74 o 
  -3   3   5      879.86      993.45     17.33 o 
  -2   3   5    14059.06    13498.12    134.64 o 
  -1   3   5     1118.89     1006.63     18.04 o 
   0   3   5     1758.87     1618.35     38.18 o 
   1   3   5     3002.15     3395.52     40.53 o 
   2   3   5      744.75      688.96     15.50 o 
   3   3   5     3728.50     3596.49     40.86 o 
   4   3   5    11690.38    10939.27    107.39 o 
   5   3   5       89.04      174.14     23.11 o 
   6   3   5      679.29      707.85     26.93 o 
   7   3   5       93.21       99.59     14.00 o 
   8   3   5     1118.52     1117.07     37.18 o 
   9   3   5     1689.78     1628.43     39.60 o 
  10   3   5      639.58      685.07     34.20 o 
  11   3   5      404.29      430.84     29.51 o 
  12   3   5      323.97      295.01     27.49 o 
  13   3   5        6.33       -7.64     14.72 o 
 -15   4   5      275.56      257.14     50.21 o 
 -14   4   5     1045.84     1110.62     56.42 o 
 -13   4   5     1022.92     1053.25     52.69 o 
 -12   4   5        5.58       29.67     19.02 o 
 -11   4   5        1.22       -4.87     13.42 o 
 -10   4   5       42.82       99.04     21.30 o 
  -9   4   5     8708.22     8966.80    193.96 o 
  -8   4   5     7185.30     7266.79    275.83 o 
  -7   4   5      488.14      539.14     23.70 o 
  -6   4   5      125.08      120.14      9.87 o 
  -5   4   5     5058.74     4724.13     54.84 o 
  -4   4   5     4135.43     4029.81     47.49 o 
  -3   4   5    16284.67    15685.13    159.82 o 
  -2   4   5     2692.59     2652.12     47.71 o 
  -1   4   5      296.97      234.02     14.06 o 
   0   4   5     3166.03     3103.82     52.40 o 
   1   4   5    20856.65    20927.15    177.08 o 
   2   4   5     4756.36     4626.47     69.18 o 
   3   4   5     3811.28     3838.56     45.02 o 
   4   4   5     1509.78     1425.68     30.60 o 
   5   4   5     6408.89     6245.67     86.53 o 
   6   4   5      683.60      638.30     23.57 o 
   7   4   5     4335.07     4201.14     82.46 o 
   8   4   5      936.51      936.31     36.60 o 
   9   4   5       39.54       35.57     12.77 o 
  10   4   5     1801.02     1777.41     45.04 o 
  11   4   5     1670.67     1672.62     54.45 o 
  12   4   5        1.25        4.39     15.40 o 
  13   4   5       26.37       47.86     19.29 o 
 -14   5   5        0.62       -1.40     22.82 o 
 -13   5   5      731.40      692.31     46.72 o 
 -12   5   5      677.78      663.66     79.12 o 
 -11   5   5       98.98      120.00     26.63 o 
 -10   5   5      405.12      450.97     34.24 o 
  -9   5   5      570.83      561.36     37.11 o 
  -8   5   5      248.37      226.36     25.27 o 
  -7   5   5     4973.50     4969.42    219.87 o 
  -6   5   5     5596.89     5332.35    283.01 o 
  -5   5   5      886.53      913.12     39.63 o 
  -4   5   5      200.55      222.46     20.79 o 
  -3   5   5     1561.99     1501.80     47.19 o 
  -2   5   5     7474.11     7171.27    118.12 o 
  -1   5   5     4524.00     4430.15    155.20 o 
   0   5   5     4352.70     4294.77    101.18 o 
   1   5   5      103.32      127.83     18.65 o 
   2   5   5      890.77      816.64     22.75 o 
   3   5   5     5604.03     5720.24     80.28 o 
   4   5   5     5153.06     5120.91    117.79 o 
   5   5   5       97.71      119.29     12.63 o 
   6   5   5      555.54      573.73     29.65 o 
   7   5   5        3.04       12.10     11.20 o 
   8   5   5     1413.13     1435.61     34.96 o 
   9   5   5     1774.02     1743.70     40.27 o 
  10   5   5      617.80      669.51     26.85 o 
  11   5   5      169.09      139.77     18.80 o 
  12   5   5       73.78       72.10     20.64 o 
 -13   6   5        3.64       -4.23     19.01 o 
 -12   6   5      170.15      183.46     41.08 o 
 -11   6   5       16.86       19.78     18.29 o 
 -10   6   5      138.39      148.35     25.75 o 
  -9   6   5       13.66       27.90     16.03 o 
  -8   6   5      309.92      312.45     30.98 o 
  -7   6   5      642.57      680.97     47.93 o 
  -6   6   5     1211.11     1156.80     49.18 o 
  -5   6   5      697.50      665.92     37.24 o 
  -4   6   5      351.53      365.56     28.81 o 
  -3   6   5        1.12       -9.96     11.69 o 
  -2   6   5        6.17        1.97     12.78 o 
  -1   6   5      591.74      602.49     32.80 o 
   0   6   5      645.03      614.06     33.35 o 
   1   6   5     1033.54     1047.12     35.12 o 
   2   6   5      943.75      934.36     40.84 o 
   3   6   5      112.52      114.47     19.28 o 
   4   6   5      377.31      407.92     45.65 o 
   5   6   5        0.35       28.38     19.78 o 
   6   6   5        0.09       31.19     36.52 o 
   7   6   5      232.20      245.23     19.94 o 
   8   6   5      400.02      401.40     24.64 o 
   9   6   5       19.18        9.25     14.06 o 
  10   6   5      144.31      141.15     18.85 o 
 -11   7   5      194.96      219.76     34.38 o 
 -10   7   5       92.89      104.41     28.91 o 
  -9   7   5      104.22      102.50     24.47 o 
  -8   7   5      283.86      290.66     32.17 o 
  -7   7   5        8.92       16.74     17.91 o 
  -6   7   5       36.46       65.74     25.11 o 
  -5   7   5      736.81      695.26     41.59 o 
  -4   7   5       76.20       92.70     21.20 o 
  -3   7   5        9.39       23.59     12.81 o 
  -2   7   5     1800.85     1854.79    102.71 o 
  -1   7   5      482.24      488.57     33.78 o 
   0   7   5      215.25      218.92     25.75 o 
   1   7   5        1.00        2.89     15.57 o 
   2   7   5       26.71       39.38     18.20 o 
   3   7   5       43.61       45.65     18.20 o 
   4   7   5      979.59      986.97     46.23 o 
   5   7   5      195.64      199.06     25.82 o 
   6   7   5      261.17      239.54     23.94 o 
   7   7   5      258.59      259.70     25.17 o 
   8   7   5        0.11       -6.92     14.87 o 
  -8   8   5      478.90      529.72     91.29 o 
  -7   8   5       86.90       47.60     21.91 o 
  -6   8   5        1.66      -11.34     16.04 o 
  -5   8   5        0.18      -20.04     14.92 o 
  -4   8   5     1035.62     1090.09     53.67 o 
  -3   8   5     1463.46     1557.26     61.52 o 
  -2   8   5      271.35      317.84     33.47 o 
  -1   8   5      861.97      841.30     55.54 o 
   0   8   5      503.17      521.80     37.11 o 
   1   8   5       11.43        3.71     25.11 o 
   2   8   5      985.84     1102.72     52.17 o 
   3   8   5      493.21      595.87     50.97 o 
   4   8   5       48.03       53.45     17.85 o 
   5   8   5      488.70      461.54     31.60 o 
   6   8   5      743.30      784.73     40.04 o 
  -3   9   5      236.88      165.45     41.84 o 
  -2   9   5      349.68      332.35     35.93 o 
  -1   9   5      781.88      984.45     73.03 o 
   0   9   5       23.46       -4.56     22.82 o 
   1   9   5        5.07       19.78     18.81 o 
 -16   0   6       82.12      136.94     38.04 o 
 -14   0   6     1082.05      931.19     65.43 o 
 -12   0   6     8780.71     8476.61    203.89 o 
 -10   0   6       42.99       32.87     15.22 o 
  -8   0   6       58.44       54.43     49.45 o 
  -6   0   6    26689.53    27167.24    319.71 o 
  -4   0   6      472.49      438.39     18.26 o 
  -2   0   6    14190.38    14307.28    176.46 o 
   0   0   6     5064.73     4876.78     47.64 o 
   2   0   6     3714.39     3632.14     48.86 o 
   4   0   6     8785.74     8963.85    128.54 o 
   6   0   6     2129.56     1984.14    108.79 o 
   8   0   6       44.36       25.87     19.78 o 
  10   0   6      336.78      346.92     44.13 o 
  12   0   6      882.99      855.12     69.99 o 
  14   0   6      202.61      272.36     48.69 o 
 -17   1   6       27.48       20.11     19.88 o 
 -16   1   6      244.20      267.21     33.88 o 
 -15   1   6       27.18       50.91     20.79 o 
 -14   1   6        8.57        2.28     16.14 o 
 -13   1   6     2211.34     2300.97     70.42 o 
 -12   1   6     1963.35     2052.39     51.50 o 
 -11   1   6     2362.95     2580.20    182.82 o 
 -10   1   6     3696.18     3902.40     77.42 o 
  -9   1   6      555.28      569.27     21.17 o 
  -8   1   6     9605.00     9714.45    121.43 o 
  -7   1   6     4231.59     4346.16     54.66 o 
  -6   1   6     9569.00     9752.08     95.16 o 
  -5   1   6    16135.79    15936.34    139.17 o 
  -4   1   6        6.19       16.29      4.16 o 
  -3   1   6      682.82      635.07     13.25 o 
  -2   1   6    30804.95    31235.80    417.93 o 
  -1   1   6      215.56      239.00      7.75 o 
   0   1   6     4797.66     4726.73     39.36 o 
   1   1   6     7354.21     7258.98     60.99 o 
   2   1   6     7961.81     7967.83     79.79 o 
   3   1   6        6.19       14.42      4.32 o 
   4   1   6    11974.76    11133.24    124.96 o 
   5   1   6     3332.40     3085.81     53.87 o 
   6   1   6       82.84       76.41     12.45 o 
   7   1   6      172.30      175.41     17.53 o 
   8   1   6     3000.99     2977.14     62.36 o 
   9   1   6        0.34       -0.17     11.20 o 
  10   1   6     1208.53     1252.80     43.03 o 
  11   1   6      482.91      491.82     77.60 o 
  12   1   6      629.13      589.00     41.92 o 
  13   1   6      345.30      303.17     34.43 o 
  14   1   6      105.54      125.25     36.52 o 
 -16   2   6       76.65      120.81     26.90 o 
 -15   2   6      706.35      697.56     53.25 o 
 -14   2   6       18.74       10.65     16.03 o 
 -13   2   6     1705.79     1718.78     60.39 o 
 -12   2   6      439.51      539.32     33.19 o 
 -11   2   6      284.40      260.17     20.17 o 
 -10   2   6     1281.98     1349.98     38.82 o 
  -9   2   6    16246.10    16258.43    310.10 o 
  -8   2   6        9.15       38.70     11.86 o 
  -7   2   6     1047.02     1123.86     25.13 o 
  -6   2   6      676.11      687.16     18.93 o 
  -5   2   6    18198.49    17735.56    153.69 o 
  -4   2   6     6697.25     6724.96     67.39 o 
  -3   2   6    42943.35    43027.95    425.64 o 
  -2   2   6      136.20      185.86     20.75 o 
  -1   2   6    14722.19    14964.92    336.26 o 
   0   2   6     1622.17     1732.87     47.82 o 
   1   2   6    24362.75    23898.50    215.84 o 
   2   2   6      425.67      359.14     11.28 o 
   3   2   6    12783.19    12462.33    194.14 o 
   4   2   6      168.51      196.85     10.62 o 
   5   2   6    27189.19    25738.44    543.04 o 
   6   2   6     1617.68     1559.67     40.09 o 
   7   2   6     3030.54     3014.82     59.44 o 
   8   2   6      163.21      157.84     17.85 o 
   9   2   6       70.93       52.16     14.00 o 
  10   2   6        5.57       -7.39     11.40 o 
  11   2   6     2691.05     2767.01     91.64 o 
  12   2   6      263.85      293.88     27.52 o 
  13   2   6       31.72       78.44     23.76 o 
 -16   3   6      290.26      264.75     47.17 o 
 -15   3   6      149.05      167.37     41.08 o 
 -14   3   6       22.37       34.13     15.98 o 
 -13   3   6      238.30      246.97     22.18 o 
 -12   3   6     1452.69     1436.34     44.57 o 
 -11   3   6     1228.47     1280.09     39.65 o 
 -10   3   6     2624.76     2767.72    117.63 o 
  -9   3   6     4064.31     3961.95     68.34 o 
  -8   3   6     3355.32     3263.86     56.00 o 
  -7   3   6     1857.59     1978.68     35.10 o 
  -6   3   6     5226.56     5067.90     92.90 o 
  -5   3   6       42.28       40.97      5.24 o 
  -4   3   6    11565.11    12406.54    231.30 o 
  -3   3   6    11876.70    11957.48    122.99 o 
  -2   3   6    57393.52    59971.94    666.85 o 
  -1   3   6      352.37      326.55     10.29 o 
   0   3   6     1413.83     1337.77     22.04 o 
   1   3   6     3807.69     3843.55     45.51 o 
   2   3   6      104.80       94.28      7.36 o 
   3   3   6     2731.53     2705.89     35.06 o 
   4   3   6    25600.24    24857.19    210.15 o 
   5   3   6       32.37       30.32     14.37 o 
   6   3   6      343.60      319.72     20.17 o 
   7   3   6     1476.00     1338.20     40.11 o 
   8   3   6     1411.30     1353.78     42.42 o 
   9   3   6        0.09       10.44     11.57 o 
  10   3   6     1403.00     1434.40     47.42 o 
  11   3   6        0.03       11.89     15.09 o 
  12   3   6      252.12      284.78     28.40 o 
  13   3   6      126.76      139.06     23.38 o 
 -15   4   6        0.81       30.43     28.91 o 
 -14   4   6        3.22       -1.97     19.78 o 
 -13   4   6       62.92      100.97     24.19 o 
 -12   4   6      534.19      581.47     40.34 o 
 -11   4   6      490.31      474.18     34.38 o 
 -10   4   6     2472.27     2410.60     71.49 o 
  -9   4   6     1219.10     1174.95     75.32 o 
  -8   4   6      939.05      884.85     92.82 o 
  -7   4   6       85.34       96.47     17.21 o 
  -6   4   6     6148.00     6616.54    865.01 o 
  -5   4   6      782.66      762.53     34.66 o 
  -4   4   6      715.40      792.40    108.03 o 
  -3   4   6     8376.91     8218.25    127.69 o 
  -2   4   6     6250.99     6302.25    159.76 o 
  -1   4   6      132.80      141.91     16.14 o 
   0   4   6     3126.66     3229.96     47.58 o 
   1   4   6      230.72      256.65     23.28 o 
   2   4   6      582.59      593.38     30.97 o 
   3   4   6     9328.06     9092.22     99.49 o 
   4   4   6     1699.65     1693.08     35.58 o 
   5   4   6     1832.24     1702.81     36.31 o 
   6   4   6       65.52       98.07     12.73 o 
   7   4   6        0.91        2.60     10.96 o 
   8   4   6      387.13      347.58     25.06 o 
   9   4   6      938.43      909.98     47.66 o 
  10   4   6       25.54       24.52     12.97 o 
  11   4   6      454.31      504.56     33.38 o 
  12   4   6        7.26      -23.13     16.07 o 
 -14   5   6       59.74       62.72     23.76 o 
 -13   5   6      330.38      393.76     38.99 o 
 -12   5   6      565.48      585.37     43.56 o 
 -11   5   6     1082.50     1022.24     51.51 o 
 -10   5   6      486.08      445.09     34.86 o 
  -9   5   6     1152.26     1230.76     74.56 o 
  -8   5   6       51.89       42.89     17.11 o 
  -7   5   6        5.34       -4.68     23.58 o 
  -6   5   6     3105.42     3093.74    162.05 o 
  -5   5   6     3961.99     3755.35    179.54 o 
  -4   5   6     4578.71     4319.87    158.24 o 
  -3   5   6      369.37      426.47     41.08 o 
  -2   5   6      356.24      365.90     20.78 o 
  -1   5   6     1784.81     1735.23     50.02 o 
   0   5   6     1497.07     1549.95     47.87 o 
   1   5   6     1005.06     1027.74     31.91 o 
   2   5   6     8988.87     9300.53    115.37 o 
   3   5   6      188.22      184.41     21.44 o 
   4   5   6       62.18       93.12     17.21 o 
   5   5   6     1032.93      985.81     34.50 o 
   6   5   6       15.22       35.98     12.74 o 
   7   5   6       24.47       36.42     18.27 o 
   8   5   6     1490.90     1480.68     74.28 o 
   9   5   6      184.99      198.48     17.38 o 
  10   5   6      268.94      216.46     21.28 o 
  11   5   6       30.89       36.72     16.88 o 
 -13   6   6       62.88       78.21     27.42 o 
 -12   6   6      715.51      721.33     48.73 o 
 -11   6   6      273.68      272.88     32.06 o 
 -10   6   6      823.25      780.76     46.57 o 
  -9   6   6      435.68      454.00     36.16 o 
  -8   6   6     1286.23     1316.63     55.82 o 
  -7   6   6      147.16      225.75     26.64 o 
  -6   6   6        0.68       31.58     17.73 o 
  -5   6   6     5191.29     5114.22    124.77 o 
  -4   6   6     4165.56     4155.94    251.06 o 
  -3   6   6       11.75       10.77     13.86 o 
  -2   6   6      279.26      312.72     26.83 o 
  -1   6   6        1.86       -6.75     12.34 o 
   0   6   6     1490.88     1527.75     51.61 o 
   1   6   6     7884.64     7970.79    109.50 o 
   2   6   6     1733.47     1711.58     62.38 o 
   3   6   6      658.02      614.71     36.58 o 
   4   6   6       49.32       32.10     17.11 o 
   5   6   6      200.67      223.11     26.34 o 
   6   6   6     1864.64     1779.11     61.80 o 
   7   6   6     1561.72     1517.56     60.22 o 
   8   6   6       12.85       13.09     12.15 o 
   9   6   6      729.00      698.96     32.25 o 
  10   6   6       54.71       81.13     16.61 o 
 -11   7   6      709.17      785.27     52.72 o 
 -10   7   6        9.24        4.07     19.88 o 
  -9   7   6      387.48      342.00     65.43 o 
  -8   7   6        0.74       15.26     22.06 o 
  -7   7   6      673.18      617.93     41.80 o 
  -6   7   6     1144.06     1148.36     52.59 o 
  -5   7   6      831.41      895.03     47.01 o 
  -4   7   6      286.11      240.55     30.43 o 
  -3   7   6     2264.17     2066.70     66.47 o 
  -2   7   6       21.32        0.86     22.06 o 
  -1   7   6     1634.78     1697.70     60.25 o 
   0   7   6     1723.81     1846.42     50.06 o 
   1   7   6      170.75      153.56     23.60 o 
   2   7   6      929.90      926.15     45.19 o 
   3   7   6     1412.78     1407.61     54.74 o 
   4   7   6      104.86      127.61     23.60 o 
   5   7   6      199.88      268.35     30.13 o 
   6   7   6      241.58      277.73     53.25 o 
   7   7   6      486.27      484.73     31.91 o 
   8   7   6      482.15      485.21     33.03 o 
  -8   8   6       88.42       91.65     27.42 o 
  -7   8   6      228.49      245.83     42.60 o 
  -6   8   6       95.47       98.43     23.34 o 
  -5   8   6        8.57        6.34     18.57 o 
  -4   8   6      640.54      586.60     42.67 o 
  -3   8   6       22.74       39.38     21.11 o 
  -2   8   6      163.27      190.29     36.52 o 
  -1   8   6      307.44      267.52    136.18 o 
   0   8   6      434.99      427.93     35.46 o 
   1   8   6      101.68       96.63     23.58 o 
   2   8   6       24.83       25.02     21.30 o 
   3   8   6       36.45       59.30     21.88 o 
   4   8   6       29.72       44.52     20.96 o 
   5   8   6       38.55       45.72     17.17 o 
 -17   0   7      142.75      108.03     36.52 o 
 -15   0   7      841.06      839.90     63.91 o 
 -13   0   7      750.26      762.30     59.34 o 
 -11   0   7     1074.99     1090.50     43.95 o 
  -9   0   7     4262.64     4259.98     83.13 o 
  -7   0   7     3224.85     3240.39     64.29 o 
  -5   0   7    25368.36    24915.45    292.85 o 
  -3   0   7     3074.26     2949.43     51.12 o 
  -1   0   7      774.74      850.37     17.77 o 
   1   0   7    48877.84    47283.43    683.69 o 
   3   0   7       62.33       42.90      8.27 o 
   5   0   7     3216.40     3114.65     68.83 o 
   7   0   7    10462.85    10621.27    164.61 o 
   9   0   7     3170.76     2929.00    114.12 o 
  11   0   7      142.04      138.46     35.00 o 
  13   0   7      298.01      368.22     53.25 o 
 -17   1   7       90.08       78.92     24.05 o 
 -16   1   7      283.80      288.92     34.43 o 
 -15   1   7      995.62      973.81     50.57 o 
 -14   1   7        3.07      -14.45     13.99 o 
 -13   1   7      365.18      393.04     32.22 o 
 -12   1   7     1141.80     1113.86     48.43 o 
 -11   1   7        0.01       18.63     11.35 o 
 -10   1   7      819.73      890.48     26.45 o 
  -9   1   7     9523.04     9373.77    132.65 o 
  -8   1   7      630.56      627.20     20.18 o 
  -7   1   7      209.03      245.45     21.08 o 
  -6   1   7    12774.31    12617.48    117.83 o 
  -5   1   7     6231.64     5875.73     62.93 o 
  -4   1   7      686.53      672.33     15.38 o 
  -3   1   7    13163.21    13122.03    114.94 o 
  -2   1   7     3259.28     3053.72     59.75 o 
  -1   1   7     4023.06     4020.21     35.38 o 
   0   1   7    23928.01    24382.99    154.67 o 
   1   1   7    14604.92    14365.98    156.55 o 
   2   1   7    19401.21    19027.21    160.57 o 
   3   1   7       18.43       54.64     11.83 o 
   4   1   7      156.82      157.42     17.33 o 
   5   1   7     2401.52     2241.85     47.84 o 
   6   1   7     3357.72     3444.89     62.64 o 
   7   1   7     1165.15     1097.14     36.30 o 
   8   1   7     6522.25     6468.72    174.52 o 
   9   1   7      407.31      385.58     26.26 o 
  10   1   7        0.32       -1.12     13.12 o 
  11   1   7      174.70      163.82     26.34 o 
  12   1   7        0.09       54.48     27.39 o 
  13   1   7       22.17       15.22     19.37 o 
 -16   2   7     1074.77     1171.05     57.55 o 
 -15   2   7        6.60       13.79     17.11 o 
 -14   2   7      194.79      189.11     25.75 o 
 -13   2   7       69.72       70.94     16.09 o 
 -12   2   7     2457.12     2533.52     78.51 o 
 -11   2   7      368.28      370.48     41.06 o 
 -10   2   7     5294.37     5388.29    109.59 o 
  -9   2   7       14.64       42.14     13.70 o 
  -8   2   7    12510.66    11817.39    153.73 o 
  -7   2   7     5312.98     5612.82     99.49 o 
  -6   2   7    11231.45    10981.44    108.71 o 
  -5   2   7     2702.01     2943.47     39.08 o 
  -4   2   7       95.17      152.00      9.84 o 
  -3   2   7      862.26     1079.56     27.66 o 
  -2   2   7    40959.47    41072.03    465.03 o 
  -1   2   7     8708.99     8824.64     93.34 o 
   0   2   7     1579.13     1544.87     22.14 o 
   1   2   7     4058.14     4031.76     60.60 o 
   2   2   7     7249.98     6727.73     69.44 o 
   3   2   7      173.30      181.94     10.32 o 
   4   2   7     9354.70     8908.21    106.88 o 
   5   2   7     2835.11     2802.88     52.97 o 
   6   2   7      710.75      533.88     25.39 o 
   7   2   7     1983.26     1967.82     62.66 o 
   8   2   7     3590.93     3354.57     68.18 o 
   9   2   7        1.86       -9.23     14.73 o 
  10   2   7        4.29        1.12     12.74 o 
  11   2   7        4.24       21.17     14.75 o 
  12   2   7      184.79      138.86     22.62 o 
  13   2   7      147.41      140.57     30.07 o 
 -16   3   7        7.82       10.65     25.87 o 
 -15   3   7     1077.52     1179.21     83.69 o 
 -14   3   7      165.05      126.84     25.27 o 
 -13   3   7       90.98      139.75     24.75 o 
 -12   3   7      756.88      721.30     41.41 o 
 -11   3   7      309.76      276.96     27.97 o 
 -10   3   7       23.67       30.09     12.45 o 
  -9   3   7    10901.72    11003.13    291.21 o 
  -8   3   7     4098.97     3912.76     55.53 o 
  -7   3   7     2608.85     2546.92     40.56 o 
  -6   3   7      551.07      584.67     18.08 o 
  -5   3   7     4690.29     4499.82     53.31 o 
  -4   3   7     1358.13     1335.72     23.50 o 
  -3   3   7     8853.57     8719.12    129.38 o 
  -2   3   7    13824.74    14162.36    186.61 o 
  -1   3   7    13359.23    13135.24    367.46 o 
   0   3   7     1525.58     1567.03     25.08 o 
   1   3   7     4260.79     4150.44     49.35 o 
   2   3   7     2491.28     2447.28     32.86 o 
   3   3   7       97.56      108.38      8.81 o 
   4   3   7     3616.45     3508.45     59.74 o 
   5   3   7     4658.82     4423.04     70.80 o 
   6   3   7     2873.12     2689.37     55.56 o 
   7   3   7      655.72      656.20     30.39 o 
   8   3   7      324.89      290.08     22.54 o 
   9   3   7     2039.43     1772.78     50.94 o 
  10   3   7       92.45      132.51     24.78 o 
  11   3   7       48.36       75.40     18.55 o 
  12   3   7      547.10      570.97     36.49 o 
 -15   4   7      172.56      142.07     29.57 o 
 -14   4   7     1158.38     1138.21     57.98 o 
 -13   4   7       39.72       38.68     29.67 o 
 -12   4   7      103.21      104.95     22.96 o 
 -11   4   7      250.64      244.76     50.21 o 
 -10   4   7       15.68       28.15     16.14 o 
  -9   4   7     2735.22     2781.43     77.26 o 
  -8   4   7     6204.33     6104.98    215.30 o 
  -7   4   7       19.76       11.64     12.06 o 
  -6   4   7     2757.75     2604.86    129.33 o 
  -5   4   7     8550.90     8411.05    237.36 o 
  -4   4   7      398.78      496.33     59.34 o 
  -3   4   7     1872.02     1869.00     51.51 o 
  -2   4   7     3402.33     3273.08     66.75 o 
  -1   4   7     4709.56     4683.24    102.71 o 
   0   4   7     4056.05     4059.96     63.49 o 
   1   4   7     5623.09     5455.91     86.17 o 
   2   4   7     1686.67     1737.45     31.84 o 
   3   4   7       15.54       35.31     12.27 o 
   4   4   7       86.43       73.85     12.72 o 
   5   4   7     4521.74     4340.00     65.67 o 
   6   4   7      938.60      913.86     32.02 o 
   7   4   7      403.54      433.13     22.36 o 
   8   4   7      272.52      317.67     24.26 o 
   9   4   7      130.47      115.09     19.29 o 
  10   4   7      436.90      458.02     31.23 o 
  11   4   7      878.64      937.92     69.37 o 
  12   4   7        3.44       -3.15     16.09 o 
 -14   5   7        5.52       25.01     22.04 o 
 -13   5   7     2031.20     1909.41     78.36 o 
 -12   5   7      128.42      180.97     35.76 o 
 -11   5   7       55.32       64.22     21.30 o 
 -10   5   7      349.43      414.93     33.78 o 
  -9   5   7      210.58      196.46     25.75 o 
  -8   5   7      314.75      243.13     26.32 o 
  -7   5   7     5908.08     5848.24    116.43 o 
  -6   5   7     1337.03     1350.82     50.89 o 
  -5   5   7     2075.62     1888.81     93.58 o 
  -4   5   7      204.78      226.30     23.11 o 
  -3   5   7     1877.64     1793.91     54.26 o 
  -2   5   7     2437.61     2462.71     63.45 o 
  -1   5   7     2122.20     2084.89     56.99 o 
   0   5   7     2720.52     2648.31     52.69 o 
   1   5   7     3194.46     3199.26     58.86 o 
   2   5   7     1113.64     1115.42     43.04 o 
   3   5   7     1698.13     1625.42     52.17 o 
   4   5   7     2005.21     1972.06     59.15 o 
   5   5   7      161.47      152.41     17.85 o 
   6   5   7      102.64      120.60     18.74 o 
   7   5   7      438.27      422.18     27.78 o 
   8   5   7      894.30      926.97     73.60 o 
   9   5   7      205.78      260.16     21.59 o 
  10   5   7      218.31      243.84     21.93 o 
  11   5   7      240.26      233.13     26.52 o 
 -13   6   7       75.39       90.06     25.22 o 
 -12   6   7     1256.42     1300.65    108.79 o 
 -11   6   7      193.14      184.96     30.31 o 
 -10   6   7      149.73      177.41     26.90 o 
  -9   6   7        2.56       -5.43     14.61 o 
  -8   6   7        0.54        7.71     16.03 o 
  -7   6   7     1407.20     1385.82    143.79 o 
  -6   6   7     5772.73     5678.47    297.46 o 
  -5   6   7       59.96       94.99     26.63 o 
  -4   6   7       52.44       55.94     18.20 o 
  -3   6   7      709.57      686.27     30.88 o 
  -2   6   7     1010.91      960.35     43.00 o 
  -1   6   7     2131.66     2243.46    108.03 o 
   0   6   7     3235.42     3192.72     62.95 o 
   1   6   7      974.19     1044.77     45.19 o 
   2   6   7     1011.31     1065.57     97.38 o 
   3   6   7      913.92      906.38     43.48 o 
   4   6   7      759.61      783.12     40.84 o 
   5   6   7       83.68       78.07     20.96 o 
   6   6   7       26.40       30.43     21.30 o 
   7   6   7     1164.01     1212.69     55.95 o 
   8   6   7       99.89      130.76     21.36 o 
   9   6   7        3.04       23.49     12.96 o 
 -11   7   7      549.65      603.03     48.38 o 
 -10   7   7      304.61      289.57     35.31 o 
  -9   7   7       88.17       94.87     25.27 o 
  -8   7   7      836.81      843.04     48.73 o 
  -7   7   7      100.58       65.43     21.57 o 
  -6   7   7      154.41      158.75     41.08 o 
  -5   7   7     2047.30     2053.64    221.39 o 
  -4   7   7      608.60      594.15     31.39 o 
  -3   7   7       14.90       13.56     18.26 o 
  -2   7   7     1147.96     1215.76     51.97 o 
  -1   7   7      167.48      198.59     26.90 o 
   0   7   7     1879.84     1882.98     62.40 o 
   1   7   7      706.50      707.85     41.96 o 
   2   7   7      133.52      155.35     54.78 o 
   3   7   7       36.63       27.25     18.26 o 
   4   7   7      161.27      160.17     25.27 o 
   5   7   7      159.08      156.74     26.90 o 
   6   7   7     1424.47     1451.78     61.30 o 
   7   7   7        7.51       36.38     23.11 o 
  -8   8   7      215.92      248.37     35.46 o 
  -7   8   7      482.91      418.80     44.89 o 
  -6   8   7        5.36       -1.01     16.58 o 
  -5   8   7        1.26      -12.51     13.55 o 
  -4   8   7      813.94      867.49    122.49 o 
  -3   8   7      184.32      212.90     30.54 o 
  -2   8   7        0.20        6.89     20.36 o 
  -1   8   7     1349.27     1238.55     77.60 o 
   0   8   7      115.45      146.21     26.90 o 
   1   8   7       29.01       16.43     18.81 o 
   2   8   7      195.12      221.35     47.17 o 
   3   8   7       30.50       27.31     20.36 o 
   4   8   7       21.95       16.66     20.36 o 
   5   8   7      626.68      657.08     44.64 o 
 -16   0   8      320.29      302.79     48.69 o 
 -14   0   8       39.66       50.21     25.87 o 
 -12   0   8    14399.33    15090.99    451.14 o 
 -10   0   8       48.57       32.50     13.69 o 
  -8   0   8     9375.73     9352.00    139.29 o 
  -6   0   8    59229.98    59566.96    663.33 o 
  -4   0   8    33601.52    34411.67    887.07 o 
  -2   0   8    42911.28    43106.95    399.61 o 
   0   0   8     6654.86     6284.52     62.15 o 
   2   0   8    34415.96    32338.28    301.39 o 
   4   0   8    13412.16    12782.04    174.29 o 
   6   0   8     2013.27     1806.34     56.99 o 
   8   0   8     6974.33     6867.68    129.64 o 
  10   0   8      130.97      199.32     39.56 o 
  12   0   8     1589.96     1594.59     97.38 o 
 -17   1   8       42.02       49.00     19.98 o 
 -16   1   8        9.46       16.34     20.10 o 
 -15   1   8      498.76      577.09     80.64 o 
 -14   1   8        4.45        3.65     13.42 o 
 -13   1   8     2880.59     3050.97     66.06 o 
 -12   1   8      155.75      199.38     19.62 o 
 -11   1   8     7861.57     7635.52     98.83 o 
 -10   1   8       17.05       22.49      8.72 o 
  -9   1   8     3442.54     3686.31    114.30 o 
  -8   1   8      230.13      226.04     13.63 o 
  -7   1   8     1417.53     1507.99     30.75 o 
  -6   1   8     1108.47     1176.49     24.99 o 
  -5   1   8    51378.02    51793.04    577.41 o 
  -4   1   8      481.48      512.39     14.37 o 
  -3   1   8     1344.22     1353.81     30.23 o 
  -2   1   8    10381.92    10486.52     84.51 o 
  -1   1   8     5999.28     5862.18     48.09 o 
   0   1   8      978.09     1021.97     15.18 o 
   1   1   8    41823.45    41077.60    294.62 o 
   2   1   8     3653.20     3642.74     37.97 o 
   3   1   8     4144.50     4096.42     46.40 o 
   4   1   8     1797.33     1829.00     29.82 o 
   5   1   8     7022.00     6626.96     97.68 o 
   6   1   8     1930.03     1848.17     45.63 o 
   7   1   8     1253.92     1344.76     40.97 o 
   8   1   8       36.14       51.20     16.62 o 
   9   1   8     1260.84     1182.50     73.46 o 
  10   1   8      240.28      269.68     25.14 o 
  11   1   8     1056.76     1107.68     54.26 o 
  12   1   8      299.89      423.90     45.65 o 
  13   1   8      139.08      120.52     28.37 o 
 -16   2   8       11.52       41.08     31.95 o 
 -15   2   8        0.41       19.78     27.39 o 
 -14   2   8       16.39       31.37     14.00 o 
 -13   2   8      140.63      135.40     18.10 o 
 -12   2   8     1051.02     1145.25     39.50 o 
 -11   2   8      234.09      216.36     18.87 o 
 -10   2   8     2025.76     1949.40     40.00 o 
  -9   2   8      720.25      733.33     24.46 o 
  -8   2   8       94.25      114.42     11.73 o 
  -7   2   8      153.37      175.94     11.55 o 
  -6   2   8     2926.41     2969.33     41.97 o 
  -5   2   8     2254.76     2251.26     52.27 o 
  -4   2   8     8421.46     8793.00     94.46 o 
  -3   2   8     2028.91     1920.92     40.34 o 
  -2   2   8      788.47      858.96     25.48 o 
  -1   2   8     6092.07     6057.61     48.46 o 
   0   2   8      744.73      808.57     16.80 o 
   1   2   8     1240.43     1160.74     20.57 o 
   2   2   8     5623.70     5775.12     57.11 o 
   3   2   8     1045.67     1051.69     21.48 o 
   4   2   8       84.10       87.61     11.98 o 
   5   2   8     8815.82     8516.33    109.50 o 
   6   2   8      636.71      591.66     27.20 o 
   7   2   8        3.34       -5.18      9.78 o 
   8   2   8       35.01       71.44     15.40 o 
   9   2   8       19.45        1.60     11.62 o 
  10   2   8        2.20      -17.10     11.40 o 
  11   2   8      811.51      895.10     84.38 o 
  12   2   8       53.53       71.23     20.27 o 
 -16   3   8        6.69       21.30     27.39 o 
 -15   3   8      516.83      549.28     59.34 o 
 -14   3   8      287.23      357.54     34.95 o 
 -13   3   8      412.97      440.13     36.53 o 
 -12   3   8      149.36      155.91     24.68 o 
 -11   3   8        0.20        5.00     14.95 o 
 -10   3   8      420.82      422.78     32.70 o 
  -9   3   8     6715.05     6590.21    144.25 o 
  -8   3   8      334.73      325.98     21.40 o 
  -7   3   8        2.74       -6.87      7.51 o 
  -6   3   8       64.73       55.04     10.81 o 
  -5   3   8     1911.56     1831.31     41.47 o 
  -4   3   8     3172.04     3335.97     57.45 o 
  -3   3   8    12487.50    12545.76    300.29 o 
  -2   3   8     6232.22     6221.10     94.10 o 
  -1   3   8     3424.76     3304.64    180.30 o 
   0   3   8       77.19       75.08      7.25 o 
   1   3   8     5159.37     5033.97     57.89 o 
   2   3   8      561.07      582.73     16.58 o 
   3   3   8      508.33      504.67     18.34 o 
   4   3   8     7401.88     7019.80     81.19 o 
   5   3   8     2259.45     2119.13     49.19 o 
   6   3   8      243.36      264.27     19.90 o 
   7   3   8      485.34      467.26     26.32 o 
   8   3   8      251.49      258.45     21.96 o 
   9   3   8       74.26       51.73     15.16 o 
  10   3   8      648.71      704.59     36.00 o 
  11   3   8      113.11      126.23     22.81 o 
  12   3   8      278.67      291.32     28.99 o 
 -15   4   8      198.43      208.35     33.15 o 
 -14   4   8      173.79      194.26     31.62 o 
 -13   4   8      406.78      415.20     37.61 o 
 -12   4   8     2084.08     2100.13     72.47 o 
 -11   4   8      368.44      423.66     34.86 o 
 -10   4   8     1264.16     1343.36     68.47 o 
  -9   4   8        2.66       19.31     15.35 o 
  -8   4   8     6011.43     5754.81    128.81 o 
  -7   4   8     3497.91     3317.06     63.91 o 
  -6   4   8     8025.63     8021.34    292.14 o 
  -5   4   8      643.79      716.37     34.66 o 
  -4   4   8     1133.51      987.21     38.55 o 
  -3   4   8     6810.30     6448.98    110.68 o 
  -2   4   8    13999.58    13685.37    276.16 o 
  -1   4   8       92.11      107.94     23.58 o 
   0   4   8     1384.07     1421.08     36.00 o 
   1   4   8      316.00      351.56     20.20 o 
   2   4   8     5969.97     5761.23    102.74 o 
   3   4   8     9201.63     9051.57    391.80 o 
   4   4   8     4516.02     4519.32    114.83 o 
   5   4   8     1233.62     1153.20     51.61 o 
   6   4   8      960.87      854.67     34.89 o 
   7   4   8        0.56        9.00     12.08 o 
   8   4   8      866.54      903.37     32.82 o 
   9   4   8     1057.96     1078.29     43.30 o 
  10   4   8       17.96       27.86     16.12 o 
  11   4   8      605.60      628.60     37.35 o 
 -14   5   8      519.33      522.82     44.11 o 
 -13   5   8      205.27      276.98     64.67 o 
 -12   5   8       21.64       15.72     18.57 o 
 -11   5   8     1086.05     1042.37     51.61 o 
 -10   5   8      960.57     1048.45    124.01 o 
  -9   5   8     1997.23     1935.19     66.95 o 
  -8   5   8      947.25      950.70     46.11 o 
  -7   5   8       69.53       41.68     19.78 o 
  -6   5   8       65.48       57.28     18.20 o 
  -5   5   8     6676.15     6520.95    121.83 o 
  -4   5   8     6530.78     6546.63    342.35 o 
  -3   5   8      654.51      710.94     48.14 o 
  -2   5   8       91.57       92.01     17.73 o 
  -1   5   8     3779.33     3728.01     80.61 o 
   0   5   8      522.73      503.27     25.76 o 
   1   5   8     2510.61     2585.72     53.85 o 
   2   5   8     4128.65     4074.58     86.61 o 
   3   5   8      224.23      216.85     55.54 o 
   4   5   8     1519.71     1410.80     51.61 o 
   5   5   8     1607.10     1598.84     45.93 o 
   6   5   8        8.53       30.49     13.84 o 
   7   5   8       83.19      151.26     26.69 o 
   8   5   8      971.70      944.99     40.70 o 
   9   5   8      228.28      248.53     26.64 o 
  10   5   8      780.00      668.56     36.74 o 
 -13   6   8      146.11      138.46     44.13 o 
 -12   6   8      182.48      211.44     34.23 o 
 -11   6   8       89.90       89.55     35.00 o 
 -10   6   8      445.78      461.29     48.69 o 
  -9   6   8        4.26       21.44     17.15 o 
  -8   6   8      164.25      156.63     33.47 o 
  -7   6   8      163.18      173.77     25.55 o 
  -6   6   8       32.95       43.67     19.88 o 
  -5   6   8      892.12      863.84     43.95 o 
  -4   6   8     1336.81     1339.64     52.42 o 
  -3   6   8      410.70      392.19     35.00 o 
  -2   6   8       38.64       26.23     15.57 o 
  -1   6   8      134.47      146.92     22.04 o 
   0   6   8      161.87      163.29     18.45 o 
   1   6   8     1370.59     1415.19     75.32 o 
   2   6   8      607.46      694.24     38.73 o 
   3   6   8     1492.16     1389.17     53.25 o 
   4   6   8       27.22       17.65     16.03 o 
   5   6   8        0.60      -10.85     16.65 o 
   6   6   8      182.61      200.09     35.00 o 
   7   6   8      346.70      308.65     33.30 o 
   8   6   8       10.91       26.44     19.14 o 
   9   6   8      424.95      447.43     27.93 o 
 -11   7   8      139.16      176.30     32.28 o 
 -10   7   8       43.03       72.50     25.75 o 
  -9   7   8     1013.46     1047.95     56.11 o 
  -8   7   8       68.18       89.18     22.96 o 
  -7   7   8        6.32       10.95     16.65 o 
  -6   7   8      226.43      205.12     29.67 o 
  -5   7   8        5.22       -3.35     15.19 o 
  -4   7   8        7.94       -0.10     16.81 o 
  -3   7   8     1802.46     1951.97     67.08 o 
  -2   7   8        1.89        5.50     16.44 o 
  -1   7   8      164.85      151.17     24.68 o 
   0   7   8     1272.05     1332.04     55.40 o 
   1   7   8       38.42       57.66     30.43 o 
   2   7   8      425.41      420.37     35.46 o 
   3   7   8      473.27      439.61     46.41 o 
   4   7   8       65.82       93.63     23.11 o 
   5   7   8       66.55       65.25     24.34 o 
   6   7   8      123.18      109.55     26.34 o 
   7   7   8      106.75      143.85     28.99 o 
  -8   8   8      639.58      613.18     47.44 o 
  -7   8   8      657.55      705.25     48.09 o 
  -6   8   8       20.67       25.87     29.67 o 
  -5   8   8       54.10       78.00     24.47 o 
  -4   8   8      267.79      275.40     50.97 o 
  -3   8   8      472.73      506.82     56.30 o 
  -2   8   8     1207.53     1324.64    111.83 o 
  -1   8   8      615.52      789.60     46.79 o 
   0   8   8        3.82        1.52     17.73 o 
   1   8   8      268.17      258.82     31.15 o 
   2   8   8        7.44        5.88     19.88 o 
   3   8   8      443.13      461.80     38.73 o 
   4   8   8      176.92      156.89     28.50 o 
 -17   0   9      224.80      219.10     45.65 o 
 -15   0   9       13.45        9.13     24.34 o 
 -13   0   9      229.48      243.45     38.04 o 
 -11   0   9      423.77      412.63     30.54 o 
  -9   0   9       79.01       91.09     15.71 o 
  -7   0   9      449.27      501.78     38.04 o 
  -5   0   9     1600.58     1930.68     45.04 o 
  -3   0   9     2344.62     2637.62     38.65 o 
  -1   0   9      193.67      271.24     12.37 o 
   1   0   9     1342.12     1293.16     40.57 o 
   3   0   9     1828.83     1849.64     42.18 o 
   5   0   9     1556.87     1558.99     49.95 o 
   7   0   9     3861.48     3950.86     91.45 o 
   9   0   9     1111.26     1089.44     73.03 o 
  11   0   9       58.29        0.00     27.39 o 
 -17   1   9       13.80        4.35     18.26 o 
 -16   1   9       92.09       85.21     23.67 o 
 -15   1   9     1421.48     1448.88     59.17 o 
 -14   1   9       15.83        9.36     13.86 o 
 -13   1   9      420.89      420.97     36.70 o 
 -12   1   9      459.41      510.85     28.14 o 
 -11   1   9     2517.19     2442.12     49.41 o 
 -10   1   9      526.83      536.17     22.06 o 
  -9   1   9    10019.49    10293.77    112.23 o 
  -8   1   9       48.88       55.83      9.47 o 
  -7   1   9     1410.73     1338.44     27.85 o 
  -6   1   9        3.60       25.23      6.72 o 
  -5   1   9    19261.68    19459.56    169.04 o 
  -4   1   9       12.53       20.33      5.49 o 
  -3   1   9     6232.68     5793.95     60.94 o 
  -2   1   9       41.50       43.04      4.39 o 
  -1   1   9    11382.24    10681.71    105.36 o 
   0   1   9     3064.16     2983.51     29.66 o 
   1   1   9    11166.60    10723.00     82.76 o 
   2   1   9     3858.03     3758.19     44.34 o 
   3   1   9        1.77       11.29      6.48 o 
   4   1   9      517.60      559.23     17.78 o 
   5   1   9     9732.68     9292.00    117.97 o 
   6   1   9     1652.08     1651.56     44.47 o 
   7   1   9      164.04      212.86     19.75 o 
   8   1   9     1605.15     1641.51     48.90 o 
   9   1   9     1114.53     1086.23     41.85 o 
  10   1   9       63.46       37.45     16.54 o 
  11   1   9      224.44      281.23     33.30 o 
  12   1   9      106.83      120.01     41.84 o 
 -16   2   9      865.06      806.43     69.99 o 
 -15   2   9       27.15       30.43     30.43 o 
 -14   2   9     1327.49     1322.59    182.59 o 
 -13   2   9       20.26       22.06     25.11 o 
 -12   2   9     4193.62     4242.82    178.78 o 
 -11   2   9      691.39      733.57     35.55 o 
 -10   2   9     1430.43     1503.64     35.22 o 
  -9   2   9      216.83      246.80     17.13 o 
  -8   2   9    27895.38    27638.41    455.49 o 
  -7   2   9     2575.34     2586.48     40.47 o 
  -6   2   9     8381.08     8449.22     87.36 o 
  -5   2   9       43.95       35.64      9.58 o 
  -4   2   9     3857.23     3874.42     62.51 o 
  -3   2   9     1811.82     1715.04     37.99 o 
  -2   2   9    58080.70    56609.15    703.89 o 
  -1   2   9     4340.87     4272.18     38.22 o 
   0   2   9      336.32      395.82     13.10 o 
   1   2   9     4385.12     4433.68     47.87 o 
   2   2   9    12137.88    11604.74    119.01 o 
   3   2   9       86.53       78.81      8.35 o 
   4   2   9    11415.04    11350.60    132.63 o 
   5   2   9       19.52       35.98     11.57 o 
   6   2   9     3400.46     3209.92     63.20 o 
   7   2   9     1026.02      986.71     36.30 o 
   8   2   9     3251.69     3357.69     86.16 o 
   9   2   9       74.71       73.00     17.24 o 
  10   2   9       12.05       12.77     14.92 o 
  11   2   9        7.43        6.27     15.32 o 
  12   2   9      527.21      566.73     37.32 o 
 -16   3   9      147.98      214.54     45.65 o 
 -15   3   9     1363.64     1373.35     70.75 o 
 -14   3   9       61.43       60.93     22.52 o 
 -13   3   9       29.76       23.61     25.87 o 
 -12   3   9        2.52        3.20     15.35 o 
 -11   3   9      981.54      928.07     45.49 o 
 -10   3   9     2248.03     2174.50     65.58 o 
  -9   3   9    11718.79    11536.57    379.82 o 
  -8   3   9       68.49       97.18     15.83 o 
  -7   3   9     6248.46     6130.67    119.14 o 
  -6   3   9     1711.49     1656.64     41.64 o 
  -5   3   9     3565.47     3366.07     95.31 o 
  -4   3   9     2434.34     2363.26     48.73 o 
  -3   3   9    13163.79    13423.45    245.01 o 
  -2   3   9        4.57       17.55     16.66 o 
  -1   3   9    24064.18    23722.40    235.70 o 
   0   3   9     5113.50     5346.91     75.74 o 
   1   3   9     4660.50     4693.53    108.78 o 
   2   3   9        0.27       22.75      9.73 o 
   3   3   9       85.75       79.13      9.91 o 
   4   3   9        6.18       26.93      9.66 o 
   5   3   9     5536.69     5564.22     93.56 o 
   6   3   9     1574.77     1534.94     70.94 o 
   7   3   9      653.04      657.64     36.50 o 
   8   3   9      461.28      368.56     26.32 o 
   9   3   9      521.59      504.32     30.80 o 
  10   3   9        8.92       11.71     13.34 o 
  11   3   9      643.72      767.65     40.95 o 
 -15   4   9       78.28       65.06     26.83 o 
 -14   4   9      315.19      256.83     34.38 o 
 -13   4   9      109.77      121.80     28.91 o 
 -12   4   9       15.49       33.52     19.28 o 
 -11   4   9        4.11       -9.89     12.91 o 
 -10   4   9      217.93      192.46     25.13 o 
  -9   4   9      383.00      403.18     29.78 o 
  -8   4   9     2659.64     2606.25     63.08 o 
  -7   4   9      331.10      348.76     35.94 o 
  -6   4   9     1193.46     1245.33     38.90 o 
  -5   4   9       47.01       75.18     17.50 o 
  -4   4   9      430.90      458.06     59.34 o 
  -3   4   9      386.11      383.51     21.82 o 
  -2   4   9     4076.78     4051.20     82.76 o 
  -1   4   9      221.92      238.68     30.89 o 
   0   4   9     2031.37     1962.16     43.87 o 
   1   4   9       13.13        1.88     10.32 o 
   2   4   9      226.05      243.40     33.47 o 
   3   4   9       61.98      104.68     18.29 o 
   4   4   9     1896.58     1830.05     46.24 o 
   5   4   9      383.60      358.00     23.69 o 
   6   4   9      522.39      504.05     28.28 o 
   7   4   9      132.19      115.92     18.33 o 
   8   4   9       64.05       98.58     26.10 o 
   9   4   9        7.97       10.88     14.88 o 
  10   4   9       13.78       29.67     21.52 o 
  11   4   9       42.11       15.22     33.47 o 
 -14   5   9      112.93      109.29     29.05 o 
 -13   5   9      558.91      554.93     47.93 o 
 -12   5   9      150.33      180.44     65.43 o 
 -11   5   9     1087.27     1018.75     91.29 o 
 -10   5   9      468.29      414.03     35.31 o 
  -9   5   9       27.55       57.99     19.01 o 
  -8   5   9      150.62      165.02     24.86 o 
  -7   5   9      690.06      670.94     57.82 o 
  -6   5   9       44.53       54.33     17.91 o 
  -5   5   9     4630.22     4590.77     98.99 o 
  -4   5   9      720.60      721.62     95.86 o 
  -3   5   9       16.85       35.63     15.57 o 
  -2   5   9        0.08        7.61     12.91 o 
  -1   5   9        3.26       18.20     10.77 o 
   0   5   9      922.87      977.68     33.32 o 
   1   5   9     3342.35     3500.23     80.15 o 
   2   5   9        6.79       -0.24     27.39 o 
   3   5   9      704.63      670.28     37.11 o 
   4   5   9      114.03      144.90     23.11 o 
   5   5   9        3.23       12.93     15.06 o 
   6   5   9      291.49      292.97     24.29 o 
   7   5   9      220.81      241.93     41.60 o 
   8   5   9      238.15      234.64     25.14 o 
   9   5   9       80.57       68.24     19.31 o 
  10   5   9       44.94       56.30     36.52 o 
 -12   6   9     1221.89     1303.44    136.94 o 
 -11   6   9      721.47      786.66     50.26 o 
 -10   6   9      138.21      107.55     27.39 o 
  -9   6   9      149.49      103.83     23.60 o 
  -8   6   9      311.21      349.65     33.30 o 
  -7   6   9     2273.57     2169.50     85.21 o 
  -6   6   9     3118.67     3000.42    111.83 o 
  -5   6   9       27.71       39.81     25.87 o 
  -4   6   9     3223.28     2952.32     64.79 o 
  -3   6   9     1627.26     1612.38     56.99 o 
  -2   6   9      266.77      302.44     27.91 o 
  -1   6   9     1314.19     1396.31     43.30 o 
   0   6   9     1040.01     1085.28     37.47 o 
   1   6   9      650.99      686.50     39.81 o 
   2   6   9     2907.60     3049.50    110.31 o 
   3   6   9      778.85      835.23     43.56 o 
   4   6   9      149.54      153.12     24.19 o 
   5   6   9      121.79      109.22     23.67 o 
   6   6   9       13.41        9.52     22.06 o 
   7   6   9     1076.02     1027.26     53.76 o 
   8   6   9      482.00      526.56     44.89 o 
 -10   7   9     1075.68     1061.02     59.99 o 
  -9   7   9        7.51       20.37     19.35 o 
  -8   7   9       68.35      118.94     29.67 o 
  -7   7   9       30.39       29.46     26.63 o 
  -6   7   9      612.63      603.46     42.00 o 
  -5   7   9     1847.56     1823.82     92.40 o 
  -4   7   9     1268.56     1318.96     57.19 o 
  -3   7   9      109.22       96.57     22.67 o 
  -2   7   9        2.52       -2.28     17.21 o 
  -1   7   9       38.82       32.91     15.66 o 
   0   7   9     2612.62     2556.39    120.20 o 
   1   7   9     1022.37     1074.11     50.02 o 
   2   7   9        0.05        1.52     18.29 o 
   3   7   9      155.78      175.82     27.91 o 
   4   7   9       70.56       35.04     35.76 o 
   5   7   9      158.79      235.19     31.73 o 
   6   7   9      653.46      680.68     46.79 o 
  -7   8   9      169.47      172.27     31.80 o 
  -6   8   9        9.97      -12.38     14.61 o 
  -5   8   9       14.99       10.73     18.86 o 
  -4   8   9       90.47       97.05     26.21 o 
  -3   8   9      127.77      126.02     31.19 o 
  -2   8   9        4.71       18.26     17.97 o 
  -1   8   9      332.80      330.35     34.43 o 
   0   8   9        3.96      -14.80     27.39 o 
   1   8   9      274.16      272.65     33.30 o 
   2   8   9       79.04       76.08     24.75 o 
   3   8   9        9.11      -20.54     17.21 o 
 -16   0  10      161.79      232.80     41.08 o 
 -14   0  10      685.54      667.96     54.78 o 
 -12   0  10     9161.29     9404.59    247.25 o 
 -10   0  10      836.11      860.96     37.64 o 
  -8   0  10    11474.88    11399.68    209.21 o 
  -6   0  10    20075.10    19568.91    245.61 o 
  -4   0  10    22359.52    20856.89    199.86 o 
  -2   0  10    14498.02    14044.44    141.50 o 
   0   0  10     5340.30     5306.84     57.95 o 
   2   0  10    49071.27    47930.32    439.39 o 
   4   0  10      350.34      330.35     25.13 o 
   6   0  10     1442.76     1336.25     80.64 o 
   8   0  10     5227.03     5701.74    120.49 o 
  10   0  10       76.72       27.39     25.87 o 
  12   0  10      581.76      666.44     69.99 o 
 -17   1  10      106.11       88.25     31.95 o 
 -16   1  10      301.55      389.52     50.21 o 
 -15   1  10      597.19      721.17     43.56 o 
 -14   1  10       35.75       61.49     15.50 o 
 -13   1  10      630.51      654.52     31.83 o 
 -12   1  10      537.38      569.50     26.86 o 
 -11   1  10     5856.89     5746.69     78.81 o 
 -10   1  10      659.06      709.20     25.16 o 
  -9   1  10     1655.11     1712.76     36.13 o 
  -8   1  10      434.47      409.59     17.92 o 
  -7   1  10      301.75      343.04     15.21 o 
  -6   1  10     2914.99     2984.58     43.28 o 
  -5   1  10    37506.04    37389.02    305.13 o 
  -4   1  10        6.27        8.74     12.74 o 
  -3   1  10      295.89      387.30     21.84 o 
  -2   1  10     5398.28     5508.98     47.79 o 
  -1   1  10     1811.54     1621.42     22.43 o 
   0   1  10       43.47       72.61      8.27 o 
   1   1  10    27060.77    26547.36    166.54 o 
   2   1  10     3379.51     3570.71     60.05 o 
   3   1  10     6254.31     6263.81     65.49 o 
   4   1  10      276.72      274.40     16.65 o 
   5   1  10     2441.91     2421.94     52.69 o 
   6   1  10       53.94       62.87     14.33 o 
   7   1  10     1456.84     1503.34     45.68 o 
   8   1  10      370.64      373.88     26.87 o 
   9   1  10     1981.60     1948.67     56.80 o 
  10   1  10       86.60       83.86     23.35 o 
  11   1  10      285.18      373.30     40.32 o 
  12   1  10        0.19      -13.35     18.81 o 
 -16   2  10        0.29       10.65     24.34 o 
 -15   2  10      767.46      797.30     68.47 o 
 -14   2  10       35.38       44.40     20.47 o 
 -13   2  10       38.87       29.21     32.71 o 
 -12   2  10      320.21      332.86     31.40 o 
 -11   2  10       17.21       25.44     13.34 o 
 -10   2  10      671.44      658.54     30.29 o 
  -9   2  10     5406.39     5163.40     85.19 o 
  -8   2  10     1587.83     1629.15     73.98 o 
  -7   2  10      532.74      517.60     37.59 o 
  -6   2  10     5723.32     5821.62    117.60 o 
  -5   2  10     3184.43     3094.81     56.81 o 
  -4   2  10     5154.96     5461.83    118.93 o 
  -3   2  10      260.70      259.16     14.43 o 
  -2   2  10      458.34      531.22     55.78 o 
  -1   2  10     1107.01     1131.98     20.75 o 
   0   2  10     1907.63     1850.33     28.48 o 
   1   2  10     2926.07     2918.63     35.06 o 
   2   2  10      925.17      947.70     21.21 o 
   3   2  10     1579.86     1605.45     34.76 o 
   4   2  10      184.37      218.41     17.43 o 
   5   2  10      210.36      238.09     19.29 o 
   6   2  10      179.45      191.62     18.87 o 
   7   2  10        8.04       14.52     22.04 o 
   8   2  10      588.94      586.67     31.80 o 
   9   2  10      548.55      513.54     53.26 o 
  10   2  10       17.81       17.65     17.79 o 
  11   2  10      210.03      248.71     36.03 o 
 -16   3  10      115.12      121.72     38.04 o 
 -15   3  10      549.02      560.19     44.84 o 
 -14   3  10      877.20      879.35     50.89 o 
 -13   3  10        0.09      -14.28     13.86 o 
 -12   3  10       50.31       83.25     25.11 o 
 -11   3  10      746.88      813.82    165.09 o 
 -10   3  10        2.66        4.09     11.31 o 
  -9   3  10     3004.54     3036.41     64.12 o 
  -8   3  10     3804.03     3875.03    132.61 o 
  -7   3  10     1365.58     1297.85     39.64 o 
  -6   3  10       28.53       30.97     11.10 o 
  -5   3  10     3532.15     3396.72     62.62 o 
  -4   3  10     2338.76     2362.04     56.53 o 
  -3   3  10     1761.28     1877.48     37.29 o 
  -2   3  10      389.25      428.06     25.35 o 
  -1   3  10    11034.39    11357.23    155.58 o 
   0   3  10      354.39      337.11     19.21 o 
   1   3  10       53.98       52.64     11.10 o 
   2   3  10     1646.83     1715.57     39.80 o 
   3   3  10       17.91       22.82      9.84 o 
   4   3  10      679.31      651.13     27.70 o 
   5   3  10     3657.73     3523.32     67.01 o 
   6   3  10      110.99       97.45     14.06 o 
   7   3  10       76.63       59.40     15.16 o 
   8   3  10      114.20      126.69     19.21 o 
   9   3  10      391.44      333.46     27.23 o 
  10   3  10      804.79      810.48     39.51 o 
  11   3  10      108.96      177.07     25.63 o 
 -15   4  10      234.39      299.45     40.32 o 
 -14   4  10      506.08      417.49     41.16 o 
 -13   4  10     1387.63     1310.04     61.07 o 
 -12   4  10     1175.88     1218.17    109.55 o 
 -11   4  10      142.03      189.32     53.25 o 
 -10   4  10        1.66        0.70     12.78 o 
  -9   4  10        0.80       12.06     12.09 o 
  -8   4  10     4966.67     4772.27     84.56 o 
  -7   4  10     4932.11     4698.92     81.95 o 
  -6   4  10     2677.81     2573.73     57.05 o 
  -5   4  10       13.89       17.33     11.35 o 
  -4   4  10     3641.36     3519.34     80.16 o 
  -3   4  10     1981.08     1952.33     83.69 o 
  -2   4  10    10761.84    11083.85    232.80 o 
  -1   4  10      819.45      763.79     29.22 o 
   0   4  10      140.77      143.15     15.46 o 
   1   4  10       91.08       87.44     14.90 o 
   2   4  10     4783.20     4831.10    146.83 o 
   3   4  10     4452.02     4161.62     89.28 o 
   4   4  10     3373.12     3282.16     64.66 o 
   5   4  10     1160.85     1011.17     39.97 o 
   6   4  10     2189.73     1991.05     53.29 o 
   7   4  10       15.26        4.51     13.12 o 
   8   4  10     1114.80     1180.66     44.95 o 
   9   4  10      536.14      512.42     33.57 o 
  10   4  10       12.90       35.31     16.21 o 
 -14   5  10      498.13      541.82     45.26 o 
 -13   5  10       28.84       74.43     25.55 o 
 -12   5  10      779.54      701.15     47.44 o 
 -11   5  10      491.88      428.74     37.64 o 
 -10   5  10      714.92      728.67     43.95 o 
  -9   5  10      918.79      970.06     48.73 o 
  -8   5  10       77.18      122.40     36.52 o 
  -7   5  10      292.28      225.99     48.69 o 
  -6   5  10     3020.92     2682.79     75.57 o 
  -5   5  10     2812.02     2673.51     74.03 o 
  -4   5  10     1224.79     1254.07     70.75 o 
  -3   5  10      729.82      729.91     41.08 o 
  -2   5  10     1475.14     1418.45     60.10 o 
  -1   5  10     1640.63     1606.89     43.49 o 
   0   5  10     1613.00     1491.25     45.22 o 
   1   5  10     5116.60     5078.72    117.92 o 
   2   5  10      113.39      155.86     22.04 o 
   3   5  10      318.93      346.17     29.05 o 
   4   5  10     2360.54     2233.76    206.17 o 
   5   5  10     1624.21     1539.07    100.42 o 
   6   5  10       10.67        4.98     13.39 o 
   7   5  10      263.51      284.54     26.27 o 
   8   5  10       31.06       56.35     18.28 o 
   9   5  10      250.05      246.37     26.14 o 
 -12   6  10       19.22       47.01     25.13 o 
 -11   6  10      277.04      299.08     36.16 o 
 -10   6  10        0.07       18.93     19.28 o 
  -9   6  10      269.28      205.55     29.22 o 
  -8   6  10       21.45       24.76     17.53 o 
  -7   6  10      487.22      449.02     45.65 o 
  -6   6  10      538.56      573.78     40.91 o 
  -5   6  10     1088.17     1067.61     92.05 o 
  -4   6  10      100.02       69.80     20.47 o 
  -3   6  10      852.61      787.09     75.32 o 
  -2   6  10       66.74       55.33     19.28 o 
  -1   6  10       86.75       88.23     16.86 o 
   0   6  10      518.82      541.02     50.97 o 
   1   6  10      241.98      229.20     26.83 o 
   2   6  10      352.51      344.94     31.73 o 
   3   6  10      329.59      352.06     41.08 o 
   4   6  10      106.44      109.53     23.11 o 
   5   6  10      228.96      208.18     29.46 o 
   6   6  10       51.47       44.31     22.04 o 
   7   6  10       13.78       26.67     20.36 o 
 -10   7  10      154.72      147.73     30.98 o 
  -9   7  10      147.02      225.84     33.15 o 
  -8   7  10      211.29      301.14     34.66 o 
  -7   7  10      667.59      677.34     45.67 o 
  -6   7  10       57.74       52.10     21.11 o 
  -5   7  10        8.94       -3.24     29.67 o 
  -4   7  10      442.13      431.13     37.91 o 
  -3   7  10      147.55      142.04     32.71 o 
  -2   7  10      137.77      136.49     20.94 o 
  -1   7  10     1213.91     1251.88     53.76 o 
   0   7  10      236.78      282.47     31.15 o 
   1   7  10      107.16      134.74     25.82 o 
   2   7  10       10.27        0.41     17.53 o 
   3   7  10        0.20      -12.57     16.65 o 
   4   7  10        4.98       17.31     19.71 o 
   5   7  10      225.10      263.72     33.15 o 
  -7   8  10      519.60      578.10     98.14 o 
  -6   8  10      139.47       90.13     28.15 o 
  -5   8  10       17.71        9.00     18.57 o 
  -4   8  10        1.27        1.22     17.72 o 
  -3   8  10      553.30      560.77     43.76 o 
  -2   8  10      774.01      817.56     48.42 o 
  -1   8  10      232.38      264.10     33.35 o 
   0   8  10      263.72      254.22     33.30 o 
   1   8  10      176.93      174.58     29.05 o 
   2   8  10       33.78       52.17     24.19 o 
 -17   0  11      298.35      292.14     47.17 o 
 -15   0  11      565.79      461.03     50.21 o 
 -13   0  11      970.54     1051.05     56.30 o 
 -11   0  11     6241.30     6204.84    117.58 o 
  -9   0  11     2816.07     2705.59     83.69 o 
  -7   0  11     1419.48     1469.07     49.45 o 
  -5   0  11    25879.20    25380.79    306.31 o 
  -3   0  11     1104.24     1170.72     25.52 o 
  -1   0  11    11924.49    12345.64    131.60 o 
   1   0  11     1501.24     1487.11     32.94 o 
   3   0  11      698.74      622.44     25.48 o 
   5   0  11     3522.63     3632.56     83.38 o 
   7   0  11      577.26      547.49     37.47 o 
   9   0  11        0.22        3.04     25.87 o 
  11   0  11      141.03      190.20     45.65 o 
 -16   1  11        1.66       25.87     27.39 o 
 -15   1  11      530.24      549.28     56.30 o 
 -14   1  11       25.04       69.76     19.98 o 
 -13   1  11       10.82       32.32     19.78 o 
 -12   1  11     4903.40     4886.97     77.74 o 
 -11   1  11     1629.32     1567.18     38.67 o 
 -10   1  11     2606.50     2580.16     66.65 o 
  -9   1  11     1502.10     1556.43     34.38 o 
  -8   1  11     1911.72     1855.10     35.97 o 
  -7   1  11     1416.42     1362.09     29.02 o 
  -6   1  11     2701.60     2649.58     40.79 o 
  -5   1  11     5256.24     5095.35     60.77 o 
  -4   1  11     9904.51     9720.01    106.51 o 
  -3   1  11      674.29      667.62     13.69 o 
  -2   1  11     3164.58     3178.68     37.56 o 
  -1   1  11    16140.25    16006.23    115.77 o 
   0   1  11     1443.23     1554.40     21.61 o 
   1   1  11      529.42      504.80     13.66 o 
   2   1  11     2497.74     2456.99     32.59 o 
   3   1  11      579.94      529.52     18.61 o 
   4   1  11      188.87      230.33     22.40 o 
   5   1  11     5195.32     5093.26     89.16 o 
   6   1  11     1946.40     1919.15     50.06 o 
   7   1  11       46.80       35.35     14.88 o 
   8   1  11       70.89       98.48     19.29 o 
   9   1  11      427.43      494.13     32.15 o 
  10   1  11       24.61       31.64     16.64 o 
  11   1  11      145.92      208.04     35.76 o 
 -16   2  11       93.64       71.51     35.00 o 
 -15   2  11       60.01       70.66     25.22 o 
 -14   2  11      478.89      442.57     63.14 o 
 -13   2  11       19.45       10.16     16.04 o 
 -12   2  11     1768.12     1929.77     66.06 o 
 -11   2  11     1717.54     1649.13     52.78 o 
 -10   2  11       32.14       32.90     14.23 o 
  -9   2  11     1309.42     1331.24     42.04 o 
  -8   2  11    13564.51    13285.29    162.16 o 
  -7   2  11        6.67       31.30     12.22 o 
  -6   2  11      418.31      428.62     22.51 o 
  -5   2  11      417.72      428.84     22.59 o 
  -4   2  11     4328.77     4417.48     71.33 o 
  -3   2  11     1520.72     1656.87     33.47 o 
  -2   2  11    22547.03    21908.60    194.06 o 
  -1   2  11       66.45       56.44      9.94 o 
   0   2  11     4822.01     4695.47     75.11 o 
   1   2  11      252.42      273.69     13.11 o 
   2   2  11     5992.42     5775.41     61.96 o 
   3   2  11      452.79      466.61     19.31 o 
   4   2  11     3690.53     3588.45     56.05 o 
   5   2  11       90.53      129.06     27.55 o 
   6   2  11     4673.26     4411.17    108.98 o 
   7   2  11      699.67      652.82     32.15 o 
   8   2  11      802.04      909.14     38.59 o 
   9   2  11        7.20       13.13     14.00 o 
  10   2  11        2.87       -8.29     14.00 o 
  11   2  11       42.39       71.14     20.59 o 
 -16   3  11      523.75      655.79     66.95 o 
 -15   3  11      259.08      331.67     38.73 o 
 -14   3  11       75.06       71.51     35.76 o 
 -13   3  11       24.63        4.71     19.02 o 
 -12   3  11      809.01      718.23     42.24 o 
 -11   3  11      208.61      253.62     28.37 o 
 -10   3  11      618.31      615.14     31.66 o 
  -9   3  11     6266.65     5966.88     97.00 o 
  -8   3  11     2848.23     2700.09     60.34 o 
  -7   3  11     3462.09     3200.41     64.54 o 
  -6   3  11     1137.08     1114.62     36.37 o 
  -5   3  11     2847.01     2807.42     57.55 o 
  -4   3  11       39.71       43.17     14.21 o 
  -3   3  11     5049.79     5047.38     80.08 o 
  -2   3  11     5139.22     5236.07     68.85 o 
  -1   3  11    12831.98    12787.10    235.87 o 
   0   3  11      304.13      285.01     19.02 o 
   1   3  11     2195.58     2194.98     46.83 o 
   2   3  11     1665.34     1593.33     49.49 o 
   3   3  11       90.44      102.45     14.62 o 
   4   3  11      318.68      329.71     22.21 o 
   5   3  11     4565.92     4390.21    158.64 o 
   6   3  11       51.11       61.06     15.88 o 
   7   3  11       29.15       16.18     14.23 o 
   8   3  11      308.28      281.30     66.95 o 
   9   3  11       90.12       94.30     24.19 o 
  10   3  11        0.21       20.60     19.71 o 
 -15   4  11      679.96      732.19     68.47 o 
 -14   4  11        0.64       13.40     33.47 o 
 -13   4  11      122.98      147.35     46.41 o 
 -12   4  11       13.85       28.15     35.76 o 
 -11   4  11     1283.94     1243.06     56.29 o 
 -10   4  11      586.39      552.94     42.53 o 
  -9   4  11     2755.37     2749.93     64.14 o 
  -8   4  11      577.58      507.62     29.54 o 
  -7   4  11      620.31      628.91     31.44 o 
  -6   4  11      179.10      204.74     20.05 o 
  -5   4  11     5512.13     5260.07     87.64 o 
  -4   4  11     2082.81     2049.41     49.09 o 
  -3   4  11      205.08      190.60     22.52 o 
  -2   4  11     7922.43     7765.24    105.96 o 
  -1   4  11     2670.66     2733.05     56.06 o 
   0   4  11      426.41      446.44     24.26 o 
   1   4  11     1203.02     1200.93     45.15 o 
   2   4  11      865.90      951.10     41.33 o 
   3   4  11      253.98      211.56     23.67 o 
   4   4  11     3723.86     3693.96     84.01 o 
   5   4  11      527.11      579.60     30.42 o 
   6   4  11      447.26      394.37     27.38 o 
   7   4  11        2.73        3.73     13.71 o 
   8   4  11        3.57       13.97     14.33 o 
   9   4  11       87.43       74.01     19.80 o 
 -14   5  11      406.17      404.19     41.80 o 
 -13   5  11       35.58       50.54     24.12 o 
 -12   5  11      567.91      575.52     45.93 o 
 -11   5  11      691.32      660.59     45.64 o 
 -10   5  11      485.59      430.73     37.47 o 
  -9   5  11      264.11      244.18     29.61 o 
  -8   5  11     1843.92     1841.22     65.64 o 
  -7   5  11       84.21       94.66     21.44 o 
  -6   5  11       42.40       46.86     17.91 o 
  -5   5  11     2698.81     2720.04     75.82 o 
  -4   5  11     2347.21     2400.80     70.62 o 
  -3   5  11     3401.69     3475.11     85.29 o 
  -2   5  11      623.98      642.78     29.84 o 
  -1   5  11      108.13      120.90     16.97 o 
   0   5  11     1213.58     1118.81     38.04 o 
   1   5  11      732.56      756.98     39.81 o 
   2   5  11      441.41      526.77     36.53 o 
   3   5  11     3718.12     3486.81     87.07 o 
   4   5  11       91.02      118.84     31.95 o 
   5   5  11      119.45       79.56     22.52 o 
   6   5  11      394.58      422.09     29.22 o 
   7   5  11        0.85      -14.49     13.74 o 
   8   5  11        5.34        2.65     17.48 o 
 -12   6  11      129.92      137.57     30.98 o 
 -11   6  11      604.60      608.30     47.01 o 
 -10   6  11      450.55      354.32     37.91 o 
  -9   6  11      367.80      390.62     36.83 o 
  -8   6  11      135.93      151.25     27.42 o 
  -7   6  11     1046.39      951.26    129.33 o 
  -6   6  11      560.82      631.38     64.67 o 
  -5   6  11       12.07       12.34     14.47 o 
  -4   6  11     3298.10     3090.42     85.75 o 
  -3   6  11     1704.53     1745.15     93.58 o 
  -2   6  11       33.54       35.54     15.40 o 
  -1   6  11      303.64      345.72     25.45 o 
   0   6  11       37.65       45.92     18.20 o 
   1   6  11      618.76      566.81     37.66 o 
   2   6  11     2888.17     2856.09     81.23 o 
   3   6  11      463.67      512.68     47.93 o 
   4   6  11      191.73      180.46     27.97 o 
   5   6  11        6.15        3.48     18.81 o 
   6   6  11       49.91       51.20     23.11 o 
   7   6  11      554.54      559.93     65.43 o 
 -10   7  11      947.09      949.42     56.27 o 
  -9   7  11        0.69        0.25     29.67 o 
  -8   7  11      343.81      315.11     64.67 o 
  -7   7  11       42.44       61.35     22.52 o 
  -6   7  11      574.82      590.51     34.55 o 
  -5   7  11      849.28      792.24     48.52 o 
  -4   7  11      413.98      435.91     63.91 o 
  -3   7  11        8.50       10.40     19.71 o 
  -2   7  11      860.66      801.48     50.21 o 
  -1   7  11        8.96        2.66     27.39 o 
   0   7  11      685.16      657.18     43.00 o 
   1   7  11      817.31      890.66     63.91 o 
   2   7  11       67.23       57.96     30.43 o 
   3   7  11      118.88      134.19     27.42 o 
   4   7  11      210.89      195.55     30.65 o 
  -5   8  11      120.94      131.77     60.86 o 
  -4   8  11        9.15       19.90     18.86 o 
  -3   8  11      264.98      267.70     39.11 o 
  -2   8  11        7.94        3.64     17.73 o 
  -1   8  11       23.57       56.33     21.88 o 
   0   8  11      328.80      373.91     47.93 o 
 -14   0  12      392.63      378.87     44.13 o 
 -12   0  12     1015.85     1058.90     55.54 o 
 -10   0  12     1023.28      970.09     42.71 o 
  -8   0  12     1208.89     1215.77     42.50 o 
  -6   0  12     3776.41     3622.31     71.45 o 
  -4   0  12    16502.82    16853.16    169.19 o 
  -2   0  12     1416.89     1343.13     66.61 o 
   0   0  12      201.37      180.73     13.84 o 
   2   0  12    16094.96    16031.25    174.27 o 
   4   0  12      471.61      429.53     35.76 o 
   6   0  12       91.98      133.55     23.67 o 
   8   0  12     2113.96     2381.62    108.03 o 
  10   0  12       63.29       73.03     33.47 o 
 -16   1  12      107.63      111.07     35.00 o 
 -15   1  12      290.28      254.10     44.13 o 
 -14   1  12      867.12      925.94     49.61 o 
 -13   1  12       58.25       71.54     16.27 o 
 -12   1  12     1190.54     1267.91     44.98 o 
 -11   1  12     1024.59     1039.66     40.05 o 
 -10   1  12      169.32      219.19     20.37 o 
  -9   1  12      447.51      445.15     25.25 o 
  -8   1  12     7350.67     7118.35    102.93 o 
  -7   1  12       87.20       93.20     13.72 o 
  -6   1  12      916.55      902.26     55.59 o 
  -5   1  12     9372.67     9206.30    236.50 o 
  -4   1  12     4901.13     5036.49     68.46 o 
  -3   1  12     2055.21     2136.93     34.91 o 
  -2   1  12     6951.80     6872.64     59.74 o 
  -1   1  12       12.64       14.06      5.65 o 
   0   1  12      628.46      669.75     15.10 o 
   1   1  12    10308.64    10238.84    110.32 o 
   2   1  12     1921.07     1943.11     28.13 o 
   3   1  12     3787.58     3802.37     73.38 o 
   4   1  12      467.68      486.87     23.04 o 
   5   1  12       14.34       14.45     11.98 o 
   6   1  12      339.53      349.18     24.88 o 
   7   1  12     1060.70     1131.97     42.69 o 
   8   1  12      569.63      597.49     33.67 o 
   9   1  12      632.75      666.27     36.26 o 
  10   1  12      106.43       91.70     21.36 o 
  11   1  12       10.00       27.81     23.11 o 
 -16   2  12       84.16       94.34     35.00 o 
 -15   2  12     2209.78     2314.45     81.88 o 
 -14   2  12       57.60       67.71     22.59 o 
 -13   2  12      332.99      275.20     30.31 o 
 -12   2  12      488.39      427.56     33.71 o 
 -11   2  12     3005.77     2918.21     90.34 o 
 -10   2  12       56.68       32.97     13.26 o 
  -9   2  12     5546.49     5410.87    128.80 o 
  -8   2  12       49.57       67.63     15.62 o 
  -7   2  12     9430.98     9254.58    166.87 o 
  -6   2  12     2924.84     2879.25     58.41 o 
  -5   2  12     6877.95     6677.43     96.59 o 
  -4   2  12      138.78      172.40     12.91 o 
  -3   2  12      539.36      463.62     25.26 o 
  -2   2  12      202.72      217.03     21.08 o 
  -1   2  12    12295.74    12256.74    154.61 o 
   0   2  12     3233.58     3112.95     49.23 o 
   1   2  12     2667.57     2582.91     44.25 o 
   2   2  12      303.46      319.04     16.46 o 
   3   2  12     2118.07     2044.37     46.75 o 
   4   2  12       22.88       41.91     22.79 o 
   5   2  12     1858.29     1935.98     44.74 o 
   6   2  12      528.95      509.39     28.58 o 
   7   2  12        0.00        2.41     12.45 o 
   8   2  12      717.37      696.93     35.42 o 
   9   2  12     1047.76     1077.91     47.49 o 
  10   2  12       48.31       21.82     16.56 o 
 -15   3  12       13.18       17.84     23.02 o 
 -14   3  12     2188.07     2128.36     78.19 o 
 -13   3  12      219.93      189.21     28.81 o 
 -12   3  12      137.87      170.07     26.32 o 
 -11   3  12      539.12      515.25     56.08 o 
 -10   3  12      118.59       89.87     16.70 o 
  -9   3  12       10.33       14.34     14.19 o 
  -8   3  12     9121.33     8866.68    149.68 o 
  -7   3  12     5021.45     4804.78    213.68 o 
  -6   3  12     1079.08     1091.05     38.21 o 
  -5   3  12       11.13       22.12     13.46 o 
  -4   3  12     2070.54     2133.10     65.30 o 
  -3   3  12      805.40      741.71     25.17 o 
  -2   3  12     3770.39     3679.61    102.12 o 
  -1   3  12     4905.56     4886.37    117.02 o 
   0   3  12     2271.63     2243.23     48.42 o 
   1   3  12      684.62      694.39     30.97 o 
   2   3  12     3558.75     3491.72     78.54 o 
   3   3  12      114.78      104.55     14.92 o 
   4   3  12       67.31       64.06     15.11 o 
   5   3  12     1182.16     1104.50     69.54 o 
   6   3  12      872.56      861.88     37.47 o 
   7   3  12      551.20      508.74     30.98 o 
   8   3  12      372.27      433.52     30.72 o 
   9   3  12        1.24       -1.34     17.73 o 
  10   3  12      373.62      293.63     45.65 o 
 -15   4  12      129.96      144.21     34.24 o 
 -14   4  12      175.23      154.33     43.36 o 
 -13   4  12     1002.40      942.48     53.51 o 
 -12   4  12      124.72      166.94     38.80 o 
 -11   4  12       85.54       95.95     22.96 o 
 -10   4  12      537.11      543.55     35.06 o 
  -9   4  12       79.51       92.92     17.65 o 
  -8   4  12     1705.21     1730.87     50.64 o 
  -7   4  12     3096.58     2945.97     65.54 o 
  -6   4  12      217.08      204.45     20.27 o 
  -5   4  12      591.45      620.56     30.66 o 
  -4   4  12     2222.41     2153.37     53.16 o 
  -3   4  12      636.85      592.27     35.31 o 
  -2   4  12      999.83     1049.43     35.87 o 
  -1   4  12     1230.37     1232.23     38.02 o 
   0   4  12     2080.46     1977.19     56.50 o 
   1   4  12     1081.00     1004.41     64.67 o 
   2   4  12      247.01      327.69     27.42 o 
   3   4  12      495.65      580.36     37.01 o 
   4   4  12      162.60      170.06     24.19 o 
   5   4  12        0.13       -5.47     11.35 o 
   6   4  12      467.88      480.30     30.67 o 
   7   4  12       18.80        2.33     14.18 o 
   8   4  12      134.71      202.94     24.85 o 
   9   4  12      229.90      233.78     26.75 o 
 -13   5  12        5.52       17.52     21.88 o 
 -12   5  12     1551.54     1523.72    185.63 o 
 -11   5  12       72.18       56.58     22.96 o 
 -10   5  12       26.41       45.65     19.69 o 
  -9   5  12      305.33      341.18     33.63 o 
  -8   5  12      230.09      214.89     28.88 o 
  -7   5  12        4.46       15.80     18.26 o 
  -6   5  12     3079.41     2924.91     81.88 o 
  -5   5  12     1013.44     1067.70     39.39 o 
  -4   5  12      847.54      882.91     44.41 o 
  -3   5  12       57.00       71.17     19.28 o 
  -2   5  12      623.39      705.69     35.94 o 
  -1   5  12      229.24      228.42     20.98 o 
   0   5  12      834.60      759.88     39.26 o 
   1   5  12      822.73      874.55     44.11 o 
   2   5  12      613.75      620.51     39.17 o 
   3   5  12      202.93      181.02     26.34 o 
   4   5  12      532.18      531.78     39.26 o 
   5   5  12      122.81      123.18     24.68 o 
   6   5  12       75.01       49.45     21.52 o 
   7   5  12       81.94       82.37     19.86 o 
   8   5  12       19.56       30.43     31.95 o 
 -12   6  12       72.12       59.53     44.89 o 
 -11   6  12     1463.91     1365.97     67.71 o 
 -10   6  12      335.97      347.25     36.83 o 
  -9   6  12      112.66      113.78     25.95 o 
  -8   6  12       18.36       48.61     20.80 o 
  -7   6  12        6.82        6.18     17.45 o 
  -6   6  12     1345.76     1331.85    107.27 o 
  -5   6  12     3389.38     3294.47     91.61 o 
  -4   6  12       61.92       66.38     22.67 o 
  -3   6  12       81.56       71.54     27.39 o 
  -2   6  12      138.92      118.58     18.65 o 
  -1   6  12      380.90      390.79     38.04 o 
   0   6  12     1410.14     1389.63     55.92 o 
   1   6  12      568.98      683.67     42.49 o 
   2   6  12      418.52      476.19     38.18 o 
   3   6  12       42.94       24.34     19.37 o 
   4   6  12      119.15      129.87     26.90 o 
   5   6  12      441.05      431.20     38.80 o 
   6   6  12       36.19       58.77     22.96 o 
  -9   7  12      174.27      107.81     29.21 o 
  -8   7  12       80.76      123.50     28.88 o 
  -7   7  12      811.01      826.98     68.47 o 
  -6   7  12       22.42       42.07     21.20 o 
  -5   7  12      109.61       80.01     25.55 o 
  -4   7  12      620.23      669.24     46.35 o 
  -3   7  12      236.08      252.01     29.99 o 
  -2   7  12       61.35       73.73     25.87 o 
  -1   7  12      711.95      760.50     45.19 o 
   0   7  12       71.13       96.60     24.19 o 
   1   7  12      985.04      985.10     52.59 o 
   2   7  12      307.10      374.70     62.38 o 
   3   7  12       24.68       31.13     20.96 o 
  -3   8  12      297.56      264.75     47.17 o 
 -13   0  13       71.97       60.86     31.95 o 
 -11   0  13    13175.54    13508.20    222.15 o 
  -9   0  13      743.38      642.94     32.92 o 
  -7   0  13     4675.71     5008.56     92.73 o 
  -5   0  13    29438.17    28702.73    426.04 o 
  -3   0  13     5987.11     6521.65     81.84 o 
  -1   0  13     8019.39     7627.69    125.50 o 
   1   0  13     6547.70     6284.35     73.79 o 
   3   0  13     9614.56     9814.77    124.39 o 
   5   0  13     4810.88     4904.56    104.86 o 
   7   0  13     1098.05     1031.96     51.61 o 
   9   0  13     1784.58     1943.03    106.51 o 
 -16   1  13      114.10      127.81     36.52 o 
 -15   1  13       63.90       20.17     44.89 o 
 -14   1  13      447.42      448.78     44.89 o 
 -13   1  13      138.86      140.76     20.15 o 
 -12   1  13     3064.08     3086.88    109.83 o 
 -11   1  13        0.33        5.50     14.94 o 
 -10   1  13     4781.82     4706.64    183.73 o 
  -9   1  13       14.32       20.83     12.11 o 
  -8   1  13     2146.34     2113.24     51.49 o 
  -7   1  13     1233.44     1232.96     37.27 o 
  -6   1  13     3153.59     3071.05     60.19 o 
  -5   1  13      121.03      139.80     12.47 o 
  -4   1  13    21055.41    21119.26    189.82 o 
  -3   1  13      219.23      190.34     29.87 o 
  -2   1  13     1457.05     1333.55     29.96 o 
  -1   1  13     1174.73     1170.42     25.15 o 
   0   1  13     1259.35     1295.57     21.35 o 
   1   1  13      614.00      613.05     14.85 o 
   2   1  13     9971.77     9976.85     86.61 o 
   3   1  13      285.16      335.57     16.90 o 
   4   1  13      176.46      168.69     15.89 o 
   5   1  13      273.98      302.54     30.19 o 
   6   1  13     2707.90     2745.31     64.10 o 
   7   1  13        3.10        2.72     14.23 o 
   8   1  13      160.41      191.23     24.99 o 
   9   1  13       38.60       43.50     18.80 o 
  10   1  13      173.91      202.10     35.21 o 
 -16   2  13       45.71       69.99     35.00 o 
 -15   2  13      100.45      111.75     28.52 o 
 -14   2  13        5.63      -23.57     15.71 o 
 -13   2  13        5.06       12.17     17.53 o 
 -12   2  13        0.11       -2.52     12.46 o 
 -11   2  13      823.50      848.35     48.97 o 
 -10   2  13      663.73      599.23     32.18 o 
  -9   2  13     2141.98     2113.78     54.41 o 
  -8   2  13        4.84       23.34     17.09 o 
  -7   2  13      302.38      309.70     23.06 o 
  -6   2  13      362.71      350.15     22.83 o 
  -5   2  13     1485.10     1462.83     41.40 o 
  -4   2  13      128.28      152.66     16.40 o 
  -3   2  13     1803.31     1740.18     47.44 o 
  -2   2  13     2221.55     2161.08     40.68 o 
  -1   2  13      438.29      515.70     46.75 o 
   0   2  13      981.98     1000.18     28.40 o 
   1   2  13        1.56       19.32      9.40 o 
   2   2  13       27.95       42.58     11.40 o 
   3   2  13      810.44      765.60     36.28 o 
   4   2  13      962.79      925.08     38.37 o 
   5   2  13        3.72       18.54     12.86 o 
   6   2  13      663.31      663.19     40.84 o 
   7   2  13        6.93        3.96     16.03 o 
   8   2  13        2.26       -3.83     27.39 o 
   9   2  13        0.00       13.78     19.88 o 
 -15   3  13        5.62       -2.63     22.82 o 
 -14   3  13      750.73      812.65     98.14 o 
 -13   3  13       67.52       84.79     23.92 o 
 -12   3  13      327.13      315.28     32.53 o 
 -11   3  13        7.23        9.64     12.91 o 
 -10   3  13       83.08       57.31     16.03 o 
  -9   3  13      107.30      122.05     19.07 o 
  -8   3  13     4206.88     4223.83     81.53 o 
  -7   3  13       11.03       19.59     16.18 o 
  -6   3  13      585.76      537.24     31.89 o 
  -5   3  13      194.04      195.09     19.47 o 
  -4   3  13      650.54      662.72     29.29 o 
  -3   3  13     2036.45     1961.36     41.17 o 
  -2   3  13     5714.94     5649.03    100.59 o 
  -1   3  13      209.77      196.85     16.13 o 
   0   3  13     1015.05     1033.31     34.99 o 
   1   3  13      489.00      519.79     31.62 o 
   2   3  13     1019.75      994.56     63.91 o 
   3   3  13      420.90      384.99     24.26 o 
   4   3  13       66.82       73.97     15.21 o 
   5   3  13     2377.14     2388.74     59.32 o 
   6   3  13      517.69      531.28     31.01 o 
   7   3  13      123.39       97.07     19.43 o 
   8   3  13      104.47      127.26     22.50 o 
   9   3  13       26.99       31.11     18.85 o 
 -14   4  13      354.68      415.87     41.80 o 
 -13   4  13       31.28       54.05     24.47 o 
 -12   4  13      250.54      245.31     32.06 o 
 -11   4  13     1853.57     1873.27     69.73 o 
 -10   4  13     1358.42     1269.59     45.92 o 
  -9   4  13     1048.46      971.45     40.02 o 
  -8   4  13       34.50       64.90     16.88 o 
  -7   4  13     2055.35     1991.10     54.72 o 
  -6   4  13      756.35      729.14     34.21 o 
  -5   4  13     4092.00     4068.16     93.78 o 
  -4   4  13     1855.64     1871.81     51.62 o 
  -3   4  13       60.71       39.94     13.62 o 
  -2   4  13     3029.83     3008.52    152.92 o 
  -1   4  13     7750.98     7908.31    111.42 o 
   0   4  13       33.07       25.16     14.90 o 
   1   4  13      519.74      538.18     33.35 o 
   2   4  13      662.86      647.47     37.66 o 
   3   4  13     1351.66     1324.84     90.53 o 
   4   4  13     3192.90     3188.67     84.91 o 
   5   4  13     1186.76     1193.54     43.59 o 
   6   4  13      283.61      304.42     26.32 o 
   7   4  13       67.90       57.19     18.05 o 
   8   4  13       23.76       24.08     16.34 o 
 -13   5  13      615.92      592.86     67.71 o 
 -12   5  13      280.20      313.68     66.19 o 
 -11   5  13      108.66      128.30     48.69 o 
 -10   5  13      526.42      442.15     44.13 o 
  -9   5  13     1151.40     1129.14     58.58 o 
  -8   5  13     1417.91     1481.60     61.02 o 
  -7   5  13      570.38      539.53     38.99 o 
  -6   5  13       16.41       29.42     18.57 o 
  -5   5  13       18.26       35.88     18.57 o 
  -4   5  13     2454.39     2593.98    136.94 o 
  -3   5  13     3123.90     3056.62     66.06 o 
  -2   5  13      684.94      734.36     33.33 o 
  -1   5  13      392.32      355.78     24.98 o 
   0   5  13      364.22      372.69     30.65 o 
   1   5  13       21.92       24.93     17.50 o 
   2   5  13     1899.52     1928.58     64.55 o 
   3   5  13     1428.00     1468.05     59.06 o 
   4   5  13       13.78       33.09     34.24 o 
   5   5  13      337.12      300.46     33.30 o 
   6   5  13      547.41      557.53     50.97 o 
   7   5  13        3.59       11.67     20.47 o 
 -11   6  13       44.74       61.95     25.95 o 
 -10   6  13       96.42       96.16     26.67 o 
  -9   6  13      155.48      176.80     30.54 o 
  -8   6  13       47.56       29.63     20.80 o 
  -7   6  13       25.34        5.00     19.02 o 
  -6   6  13       92.04       87.42     21.71 o 
  -5   6  13      297.42      340.92     33.98 o 
  -4   6  13      375.96      362.23     35.07 o 
  -3   6  13      718.26      646.46     34.11 o 
  -2   6  13      578.82      541.25     31.77 o 
  -1   6  13       14.11        6.85     17.21 o 
   0   6  13        7.06        0.94     15.57 o 
   1   6  13        5.19       24.04     18.81 o 
   2   6  13      382.73      378.56     35.46 o 
   3   6  13       53.80       41.33     22.96 o 
   4   6  13      275.98      275.32     33.30 o 
   5   6  13       83.58       97.24     26.34 o 
  -8   7  13      582.65      524.32     44.84 o 
  -7   7  13      182.77      153.65     24.38 o 
  -6   7  13        5.78        0.12     20.47 o 
  -5   7  13       55.34       62.91     24.12 o 
  -4   7  13        2.92        1.92     16.82 o 
  -3   7  13        7.62       11.43     15.99 o 
  -2   7  13      384.26      402.91     37.11 o 
  -1   7  13        5.55       -8.00     19.78 o 
   0   7  13       11.90        0.51     17.73 o 
   1   7  13      238.34      332.74     35.93 o 
   2   7  13       24.57        4.16     17.91 o 
 -14   0  14       91.72       59.34     36.52 o 
 -12   0  14      275.12      400.17     54.78 o 
 -10   0  14      112.34      123.25     36.52 o 
  -8   0  14      308.03      281.49     44.13 o 
  -6   0  14        4.96       21.70     13.69 o 
  -4   0  14       56.06        9.00      9.76 o 
  -2   0  14     1765.19     1797.51     39.00 o 
   0   0  14     2665.00     2586.03     50.79 o 
   2   0  14      739.79      760.01     25.27 o 
   4   0  14      172.80      167.40     24.19 o 
   6   0  14       31.97       24.34     25.87 o 
   8   0  14      402.89      512.77     57.82 o 
 -15   1  14        1.05        2.61     20.47 o 
 -14   1  14     1214.96     1311.73    116.40 o 
 -13   1  14       45.87       43.07     15.40 o 
 -12   1  14      971.37      989.85     40.45 o 
 -11   1  14      955.87      941.49     39.18 o 
 -10   1  14     1079.40     1107.49     40.53 o 
  -9   1  14       57.14       69.22     15.63 o 
  -8   1  14     7066.23     6791.96    103.44 o 
  -7   1  14      558.14      540.89     27.77 o 
  -6   1  14      900.61      937.02     33.22 o 
  -5   1  14       53.01       45.29     16.79 o 
  -4   1  14     2823.86     2791.77     52.40 o 
  -3   1  14       13.61       -1.16      7.71 o 
  -2   1  14     5092.31     4894.61     65.12 o 
  -1   1  14      937.36      980.10     27.64 o 
   0   1  14     5229.91     5145.00     61.08 o 
   1   1  14     1862.75     1868.52     35.02 o 
   2   1  14     4182.46     4092.70     49.56 o 
   3   1  14     1040.67     1020.00     31.22 o 
   4   1  14      343.74      327.02     20.53 o 
   5   1  14      252.25      246.29     22.74 o 
   6   1  14     1590.27     1640.16     54.89 o 
   7   1  14      407.82      454.16     30.67 o 
   8   1  14        8.57       24.14     17.66 o 
   9   1  14      397.02      403.71     32.18 o 
 -16   2  14      192.20      238.34     38.04 o 
 -15   2  14     1352.08     1427.06    164.33 o 
 -14   2  14        0.08      -14.24     19.28 o 
 -13   2  14      535.92      546.14     45.16 o 
 -12   2  14        0.62       -3.72     12.94 o 
 -11   2  14     3357.25     3407.99     83.13 o 
 -10   2  14      684.72      706.12     35.11 o 
  -9   2  14     2759.47     2630.47     62.03 o 
  -8   2  14        1.37        9.48     14.43 o 
  -7   2  14    13260.41    13358.25    167.73 o 
  -6   2  14     1442.94     1484.17     44.03 o 
  -5   2  14     5837.37     5486.44     73.10 o 
  -4   2  14       13.10       33.26      9.94 o 
  -3   2  14     1019.32     1047.64     29.19 o 
  -2   2  14      991.54      988.89     39.97 o 
  -1   2  14    20709.83    20518.28    190.82 o 
   0   2  14       97.13       95.21     13.30 o 
   1   2  14       95.89      103.86     13.30 o 
   2   2  14     1237.97     1191.71     36.76 o 
   3   2  14     3371.58     3296.18     64.60 o 
   4   2  14      155.30      149.28     18.68 o 
   5   2  14     2064.02     2138.08     55.02 o 
   6   2  14      478.16      505.76     30.72 o 
   7   2  14      295.68      276.56     26.35 o 
   8   2  14      651.40      620.80     44.07 o 
   9   2  14      698.81      864.51     54.84 o 
 -15   3  14      289.05      354.42     51.73 o 
 -14   3  14     1389.04     1338.73    103.47 o 
 -13   3  14      155.53      165.91     29.21 o 
 -12   3  14       40.81       84.48     25.65 o 
 -11   3  14       96.98       72.45     18.18 o 
 -10   3  14       97.20       76.19     17.78 o 
  -9   3  14      823.22      778.48     45.32 o 
  -8   3  14     9764.72     9288.09    134.07 o 
  -7   3  14        0.93       10.97     14.10 o 
  -6   3  14      745.84      815.77     71.78 o 
  -5   3  14     1134.64     1151.67     39.85 o 
  -4   3  14     5539.26     5457.96     75.73 o 
  -3   3  14        4.44      -12.99      8.66 o 
  -2   3  14     3766.51     3646.06     66.76 o 
  -1   3  14       11.62       33.63     16.25 o 
   0   3  14     4483.70     4492.20     76.62 o 
   1   3  14     1488.42     1482.98     52.17 o 
   2   3  14     1586.08     1562.81     54.26 o 
   3   3  14       37.28       29.80     15.57 o 
   4   3  14      127.57      171.62     27.33 o 
   5   3  14       13.38       20.31     15.30 o 
   6   3  14     1418.51     1495.41     49.59 o 
   7   3  14      192.08      174.23     23.21 o 
   8   3  14      136.54      166.18     23.59 o 
 -14   4  14      131.59      159.42     31.76 o 
 -13   4  14      350.62      313.54     37.91 o 
 -12   4  14      386.20      330.64     55.54 o 
 -11   4  14       20.24       51.83     33.73 o 
 -10   4  14       75.11       69.35     17.92 o 
  -9   4  14      448.84      391.64     28.56 o 
  -8   4  14      843.42      868.91     39.84 o 
  -7   4  14     2275.61     2145.62     67.48 o 
  -6   4  14        0.85       -9.42     16.07 o 
  -5   4  14      325.55      360.07     26.30 o 
  -4   4  14      332.31      324.64     20.54 o 
  -3   4  14     1111.39     1096.67     38.43 o 
  -2   4  14       29.68       37.14     13.71 o 
  -1   4  14     2550.85     2573.02     58.44 o 
   0   4  14      179.82      153.39     23.11 o 
   1   4  14       48.06       34.90     17.11 o 
   2   4  14       16.55       15.52     36.52 o 
   3   4  14        6.95       11.14     16.44 o 
   4   4  14        8.71        6.04     20.54 o 
   5   4  14      324.94      341.79     34.23 o 
   6   4  14        2.15      -11.82     13.34 o 
   7   4  14       32.06       22.82     15.66 o 
 -13   5  14      184.21      195.11     32.89 o 
 -12   5  14      360.88      310.92     37.47 o 
 -11   5  14      403.69      376.77     39.42 o 
 -10   5  14      460.07      422.48     37.64 o 
  -9   5  14      143.54      113.63     26.34 o 
  -8   5  14        2.04        8.83     17.72 o 
  -7   5  14      465.45      507.66     38.38 o 
  -6   5  14      683.47      705.63     34.79 o 
  -5   5  14       22.38        2.43     17.72 o 
  -4   5  14     3343.14     3549.55     73.95 o 
  -3   5  14      162.15      206.52     33.97 o 
  -2   5  14      383.49      316.75     26.24 o 
  -1   5  14      114.12      133.24     39.56 o 
   0   5  14       14.81       16.33     17.50 o 
   1   5  14      831.62      832.46     44.56 o 
   2   5  14      634.93      640.41     69.99 o 
   3   5  14        6.72       -2.90     16.44 o 
   4   5  14       94.25       91.11     41.08 o 
   5   5  14      223.88      200.65     30.98 o 
   6   5  14       18.50       12.01     22.06 o 
 -11   6  14     1037.77     1049.36     59.53 o 
 -10   6  14      596.03      649.70     48.24 o 
  -9   6  14       95.65       78.70     25.88 o 
  -8   6  14       42.32       22.90     23.58 o 
  -7   6  14      120.92      146.15     22.65 o 
  -6   6  14      875.81      911.84     50.26 o 
  -5   6  14     1722.73     1672.40     65.85 o 
  -4   6  14       94.02      104.21     19.42 o 
  -3   6  14      685.28      618.06     34.94 o 
  -2   6  14      493.27      521.81     38.69 o 
  -1   6  14      321.70      314.99     32.22 o 
   0   6  14      937.12      965.93     50.53 o 
   1   6  14      376.64      417.76     37.28 o 
   2   6  14      361.42      349.30     34.95 o 
   3   6  14      755.85      798.60     48.94 o 
   4   6  14      236.76      209.27     32.22 o 
  -7   7  14      151.26      157.01     31.07 o 
  -6   7  14       30.21       14.49     20.73 o 
  -5   7  14      588.27      586.91     65.43 o 
  -4   7  14      580.69      550.19     34.67 o 
  -3   7  14      368.79      362.50     40.32 o 
  -2   7  14       29.01       38.12     20.36 o 
  -1   7  14       12.42       -0.76     18.29 o 
   0   7  14       11.69       -3.91     18.81 o 
   1   7  14      746.80      719.70     66.95 o 
 -15   0  15      505.59      558.41     68.47 o 
 -13   0  15      342.93      419.95     54.78 o 
 -11   0  15     7007.51     6956.57    211.50 o 
  -9   0  15     1203.96     1262.90     83.69 o 
  -7   0  15     1244.97     1314.63     82.16 o 
  -5   0  15    15751.80    14762.18    324.09 o 
  -3   0  15    10626.48    10771.13    254.10 o 
  -1   0  15     4070.53     3959.84     65.72 o 
   1   0  15      987.31     1002.54     68.82 o 
   3   0  15     4644.81     4952.25     80.87 o 
   5   0  15      303.58      404.84     33.78 o 
   7   0  15       77.52      124.79     27.42 o 
 -15   1  15      172.06      244.97     53.25 o 
 -14   1  15      393.70      494.17     45.15 o 
 -13   1  15       53.01       85.75     25.75 o 
 -12   1  15     1177.08     1113.96     44.87 o 
 -11   1  15      401.07      429.17     29.56 o 
 -10   1  15     3693.85     3750.41     92.58 o 
  -9   1  15      653.91      562.58     30.26 o 
  -8   1  15     1037.96      977.15     36.91 o 
  -7   1  15     1331.60     1364.96     42.92 o 
  -6   1  15      315.11      249.55     16.31 o 
  -5   1  15     1701.53     1674.22     44.64 o 
  -4   1  15    13579.66    13656.27    137.59 o 
  -3   1  15      497.83      473.37     21.93 o 
  -2   1  15      169.75      236.43     16.47 o 
  -1   1  15      365.85      380.30     19.36 o 
   0   1  15        0.10       18.03     10.16 o 
   1   1  15       63.16       57.75     11.77 o 
   2   1  15     5758.42     5847.27     79.59 o 
   3   1  15       29.28       76.46     26.68 o 
   4   1  15      240.43      269.74     19.69 o 
   5   1  15       24.65        5.63     13.34 o 
   6   1  15      230.46      257.07     57.06 o 
   7   1  15        0.38      -14.35     20.54 o 
   8   1  15      289.53      379.89     39.26 o 
 -15   2  15       15.84       -9.76     21.11 o 
 -14   2  15     1156.93     1134.05     64.67 o 
 -13   2  15      243.20      217.55     25.26 o 
 -12   2  15       51.70       77.21     18.33 o 
 -11   2  15      661.90      652.47     38.80 o 
 -10   2  15      430.56      445.91     29.14 o 
  -9   2  15       23.74        6.90     13.17 o 
  -8   2  15     2183.83     2175.54     57.10 o 
  -7   2  15       74.23      110.86     23.26 o 
  -6   2  15      109.80      141.92     14.62 o 
  -5   2  15      808.10      839.04     27.20 o 
  -4   2  15     1444.04     1456.59     35.11 o 
  -3   2  15       66.21       86.32     20.97 o 
  -2   2  15      201.01      218.63     15.99 o 
  -1   2  15      356.66      375.45     19.97 o 
   0   2  15       11.11       32.70     11.59 o 
   1   2  15     1804.04     1760.14     40.57 o 
   2   2  15     1352.39     1287.15     59.34 o 
   3   2  15      532.84      559.02     28.69 o 
   4   2  15      447.62      434.12     27.26 o 
   5   2  15       16.55       23.19     14.23 o 
   6   2  15        0.08       -1.28     16.80 o 
   7   2  15       48.98       65.53     18.68 o 
   8   2  15       32.23       42.18     18.65 o 
 -15   3  15      268.93      294.58     44.13 o 
 -14   3  15      450.56      488.10     44.18 o 
 -13   3  15      872.04      883.70     51.78 o 
 -12   3  15        0.95       -2.53     14.73 o 
 -11   3  15      198.82      218.07     24.27 o 
 -10   3  15      405.33      420.23     29.48 o 
  -9   3  15       74.81      105.62     19.24 o 
  -8   3  15     2551.63     2530.86     82.73 o 
  -7   3  15      937.96      953.04     56.90 o 
  -6   3  15     3103.73     2952.60     55.93 o 
  -5   3  15       10.97       10.53     10.10 o 
  -4   3  15      769.33      797.12     28.53 o 
  -3   3  15      197.37      205.77     20.86 o 
  -2   3  15      271.14      264.19     18.79 o 
  -1   3  15      256.76      250.49     18.61 o 
   0   3  15     2307.51     2312.37     54.11 o 
   1   3  15        0.62       -9.00     12.93 o 
   2   3  15      118.47      121.30     29.67 o 
   3   3  15     1436.37     1467.13     56.42 o 
   4   3  15        0.98       24.85     14.06 o 
   5   3  15      412.26      427.35     29.51 o 
   6   3  15      475.18      472.28     31.60 o 
   7   3  15        7.89       -7.68     17.23 o 
 -14   4  15      227.96      297.83     47.93 o 
 -13   4  15      341.55      297.23     58.58 o 
 -12   4  15      957.09     1013.64     57.03 o 
 -11   4  15     1409.20     1372.04     50.89 o 
 -10   4  15        8.57        0.26     14.33 o 
  -9   4  15        0.20        0.44     13.63 o 
  -8   4  15       14.56        0.54     15.04 o 
  -7   4  15     4264.94     4111.83     84.54 o 
  -6   4  15     1024.54      963.89     39.99 o 
  -5   4  15      304.27      325.18     25.46 o 
  -4   4  15      204.12      185.13     21.08 o 
  -3   4  15      441.50      391.34     61.97 o 
  -2   4  15     2371.71     2360.27     93.32 o 
  -1   4  15     3417.24     3629.04     72.79 o 
   0   4  15       40.83       41.91     17.53 o 
   1   4  15       10.96       18.90     16.65 o 
   2   4  15        0.48       25.11     17.21 o 
   3   4  15      932.86     1009.46     49.46 o 
   4   4  15      864.83      778.94     46.11 o 
   5   4  15      300.55      356.30     35.31 o 
   6   4  15       54.51       62.57     18.67 o 
 -12   5  15       51.69       80.22     25.88 o 
 -11   5  15      524.39      499.26     44.18 o 
 -10   5  15      434.03      421.48     33.33 o 
  -9   5  15      351.43      311.94     28.32 o 
  -8   5  15      491.88      520.35     85.97 o 
  -7   5  15       80.17       69.44     23.38 o 
  -6   5  15       31.09       28.51     19.12 o 
  -5   5  15     1556.15     1464.25     60.62 o 
  -4   5  15     1754.81     1780.00     52.48 o 
  -3   5  15      624.70      599.09     32.64 o 
  -2   5  15      172.61      185.83     21.93 o 
  -1   5  15      606.26      584.69     38.69 o 
   0   5  15      286.54      301.02     31.15 o 
   1   5  15      321.37      302.16     30.65 o 
   2   5  15      604.26      612.06     66.19 o 
   3   5  15       75.47       54.89     20.80 o 
   4   5  15        9.20      -10.10     17.53 o 
   5   5  15      515.32      485.79     42.41 o 
 -10   6  15      114.27      107.24     28.91 o 
  -9   6  15        6.63        9.37     19.69 o 
  -8   6  15      334.35      320.99     37.24 o 
  -7   6  15       93.79      100.95     28.91 o 
  -6   6  15      127.02       84.73     24.18 o 
  -5   6  15      565.73      527.68     42.39 o 
  -4   6  15      226.07      198.17     24.39 o 
  -3   6  15       43.20       24.90     16.21 o 
  -2   6  15      310.32      304.48     32.22 o 
  -1   6  15        0.05       -0.74     16.44 o 
   0   6  15       75.02       96.67     24.05 o 
   1   6  15      152.78      183.73     42.60 o 
   2   6  15        4.04       31.06     21.88 o 
   3   6  15       17.48      -16.74     27.39 o 
  -6   7  15      311.60      328.66     59.34 o 
  -5   7  15        0.23       25.13     16.42 o 
  -4   7  15        2.33       11.30     15.95 o 
  -3   7  15      112.61      141.96     27.29 o 
  -2   7  15       21.84        5.62     19.28 o 
  -1   7  15       49.65       62.38     33.47 o 
 -14   0  16      652.98      640.58     73.03 o 
 -12   0  16     1254.10     1195.95     88.25 o 
 -10   0  16     5156.49     5514.13    187.15 o 
  -8   0  16     1400.21     1405.92     88.25 o 
  -6   0  16       27.34       38.04     25.87 o 
  -4   0  16     8054.41     7924.29    213.02 o 
  -2   0  16       47.39       48.69     25.87 o 
   0   0  16     2975.56     3263.42     78.81 o 
   2   0  16      575.29      626.92     46.41 o 
   4   0  16      288.60      263.23     44.13 o 
   6   0  16     1467.10     1617.42     95.86 o 
 -15   1  16        0.74       13.69     38.04 o 
 -14   1  16      234.04      235.65     35.46 o 
 -13   1  16       18.02       35.88     24.19 o 
 -12   1  16       26.43       57.79     24.19 o 
 -11   1  16     2988.41     2899.76     93.59 o 
 -10   1  16      329.92      347.42     37.47 o 
  -9   1  16      469.02      579.76     47.93 o 
  -8   1  16     1752.51     1697.41     48.72 o 
  -7   1  16     1488.78     1515.44     45.75 o 
  -6   1  16     1531.26     1687.77     81.50 o 
  -5   1  16     1317.16     1179.73     45.42 o 
  -4   1  16      659.53      659.72     29.90 o 
  -3   1  16     1874.77     1964.35     52.27 o 
  -2   1  16      626.27      559.69     23.26 o 
  -1   1  16     2430.91     2349.06     45.59 o 
   0   1  16     1108.27     1145.56     32.30 o 
   1   1  16      652.25      622.76     25.83 o 
   2   1  16      529.60      513.18     23.69 o 
   3   1  16      740.65      767.35     29.14 o 
   4   1  16        0.02       10.90     12.74 o 
   5   1  16      161.81      203.96     22.54 o 
   6   1  16      438.70      506.01     32.41 o 
   7   1  16      966.16      969.95     43.64 o 
 -15   2  16       78.31       65.43     44.13 o 
 -14   2  16       55.82       88.62     27.30 o 
 -13   2  16      615.01      566.20     35.95 o 
 -12   2  16        2.25        9.58     19.98 o 
 -11   2  16      566.23      580.97     33.57 o 
 -10   2  16      424.35      404.61     29.33 o 
  -9   2  16        1.38      -16.54     12.37 o 
  -8   2  16      222.68      255.15     23.93 o 
  -7   2  16     3995.90     3866.27     76.81 o 
  -6   2  16      131.63      134.50     14.79 o 
  -5   2  16       85.51       65.04     12.13 o 
  -4   2  16      500.33      491.93     22.77 o 
  -3   2  16       11.53       31.59     10.80 o 
  -2   2  16      471.66      493.69     22.99 o 
  -1   2  16     5623.58     5463.40     86.75 o 
   0   2  16      638.22      651.34     26.77 o 
   1   2  16      169.18      182.77     23.35 o 
   2   2  16       78.67       69.23     19.88 o 
   3   2  16      329.27      344.16     24.82 o 
   4   2  16       21.12       24.34     14.35 o 
   5   2  16      960.82     1018.78     41.12 o 
   6   2  16      213.32      245.38     25.35 o 
   7   2  16      293.03      335.09     31.28 o 
 -14   3  16      308.98      343.28     52.49 o 
 -13   3  16       76.79      124.89     41.08 o 
 -12   3  16        0.42      -13.70     14.10 o 
 -11   3  16      371.75      389.65     30.19 o 
 -10   3  16       18.66       11.49     14.75 o 
  -9   3  16      962.80      883.70     39.36 o 
  -8   3  16     1504.23     1526.34     50.35 o 
  -7   3  16      847.79      906.25     39.17 o 
  -6   3  16      183.93      208.97     22.30 o 
  -5   3  16     1178.83     1133.15     34.22 o 
  -4   3  16      312.71      298.39     23.28 o 
  -3   3  16       15.11        9.57      9.53 o 
  -2   3  16     1894.07     1797.69     42.88 o 
  -1   3  16      904.67      914.39     31.61 o 
   0   3  16     2018.03     2070.34     63.45 o 
   1   3  16      206.92      152.23     24.19 o 
   2   3  16       60.39       80.49     21.44 o 
   3   3  16      343.30      369.34     32.80 o 
   4   3  16      300.19      363.59     64.67 o 
   5   3  16       24.20       21.12     15.67 o 
   6   3  16     1094.05     1193.36     47.39 o 
 -13   4  16       26.81       59.88     26.18 o 
 -12   4  16      162.95      147.22     30.70 o 
 -11   4  16       33.21       18.02     15.95 o 
 -10   4  16      279.58      309.75     29.56 o 
  -9   4  16     1337.05     1233.79     47.60 o 
  -8   4  16     1992.87     1894.72     73.25 o 
  -7   4  16      382.44      390.44     24.65 o 
  -6   4  16       42.71       31.43     16.08 o 
  -5   4  16       82.96       90.70     23.77 o 
  -4   4  16     2132.39     2188.50     50.34 o 
  -3   4  16     1813.51     1789.76     51.11 o 
  -2   4  16      288.39      281.24     23.89 o 
  -1   4  16     1871.53     1892.10    110.31 o 
   0   4  16     1063.42     1250.87     52.72 o 
   1   4  16       99.28       76.66     20.96 o 
   2   4  16      381.85      448.73     36.03 o 
   3   4  16      133.00      114.77     24.47 o 
   4   4  16       62.49       74.49     22.96 o 
   5   4  16      535.93      512.81     42.49 o 
 -12   5  16       27.44       15.00     21.39 o 
 -11   5  16      434.50      468.77     67.71 o 
 -10   5  16      957.62      921.24     44.84 o 
  -9   5  16      149.08      136.40     23.81 o 
  -8   5  16      349.30      303.81     35.46 o 
  -7   5  16      829.46      791.57     48.69 o 
  -6   5  16        3.22       -2.72     16.58 o 
  -5   5  16       44.60       27.38     19.01 o 
  -4   5  16     1174.39     1159.52     44.57 o 
  -3   5  16      669.43      718.62     35.96 o 
  -2   5  16     1116.23     1126.14     51.64 o 
  -1   5  16      558.87      582.03     71.51 o 
   0   5  16        2.08      -16.12     21.30 o 
   1   5  16      125.68      150.00     26.34 o 
   2   5  16      115.94      135.27     25.95 o 
   3   5  16      346.53      400.39     40.32 o 
   4   5  16      522.24      466.31     41.96 o 
  -9   6  16      299.12      300.20     38.73 o 
  -8   6  16      210.85      204.09     32.53 o 
  -7   6  16        9.42        9.64     39.56 o 
  -6   6  16      271.68      322.13     36.55 o 
  -5   6  16      176.38      217.38     25.20 o 
  -4   6  16       72.90       91.00     19.46 o 
  -3   6  16      922.81      946.32     51.10 o 
  -2   6  16      289.27      320.30     33.35 o 
  -1   6  16       20.02       -0.10     19.02 o 
   0   6  16      162.38      167.14     29.22 o 
   1   6  16       67.76       82.23     24.19 o 
 -15   0  17        1.74      -12.17     31.95 o 
 -13   0  17       40.16       44.13     36.52 o 
 -11   0  17      585.47      555.37     65.43 o 
  -9   0  17      232.57      246.49     45.65 o 
  -7   0  17       55.78       56.30     28.91 o 
  -5   0  17     2901.09     2490.79    112.60 o 
  -3   0  17     3042.17     3049.21    123.25 o 
  -1   0  17      131.19       76.08     30.43 o 
   1   0  17      243.59      244.97     38.04 o 
   3   0  17     2223.08     2286.91    101.94 o 
   5   0  17       61.43       28.91     30.43 o 
 -15   1  17      210.80      209.98     54.78 o 
 -14   1  17       39.43       63.17     28.99 o 
 -13   1  17      468.80      533.70     46.72 o 
 -12   1  17      105.68       66.91     23.34 o 
 -11   1  17      840.01      937.45    125.53 o 
 -10   1  17      454.55      489.17     43.56 o 
  -9   1  17      172.63      136.90     28.50 o 
  -8   1  17        6.03        4.22     18.62 o 
  -7   1  17     4864.27     4618.20    115.66 o 
  -6   1  17      461.54      352.81     34.95 o 
  -5   1  17      135.71       78.46     25.87 o 
  -4   1  17     3448.44     3175.29    163.57 o 
  -3   1  17     1068.15     1202.28     40.27 o 
  -2   1  17      354.57      348.66     23.71 o 
  -1   1  17     1671.92     1677.92     39.61 o 
   0   1  17       95.49       81.35     13.45 o 
   1   1  17      108.05      154.67     28.84 o 
   2   1  17     2292.68     2310.09     56.79 o 
   3   1  17     1172.58     1259.39     42.28 o 
   4   1  17      672.67      583.38     31.23 o 
   5   1  17       24.79       29.91     15.46 o 
   6   1  17        6.73        1.62     14.27 o 
   7   1  17      142.96      144.58     24.18 o 
 -14   2  17     2202.70     2277.12    134.66 o 
 -13   2  17      126.31      101.18     31.20 o 
 -12   2  17        4.77       14.44     15.09 o 
 -11   2  17      170.16      169.93     23.24 o 
 -10   2  17     1765.96     1855.07     56.20 o 
  -9   2  17       37.09       55.32     16.69 o 
  -8   2  17     3299.28     3156.10     71.15 o 
  -7   2  17       73.01       80.24     18.55 o 
  -6   2  17     1963.26     2248.66     80.28 o 
  -5   2  17      756.90      734.93     33.71 o 
  -4   2  17     4718.51     4740.40    137.48 o 
  -3   2  17       83.48      100.00     14.55 o 
  -2   2  17       22.57       29.29     14.71 o 
  -1   2  17       84.28      108.69     15.20 o 
   0   2  17     3972.47     4244.16     68.77 o 
   1   2  17     1480.20     1472.40     47.45 o 
   2   2  17      576.04      617.60     42.60 o 
   3   2  17      722.79      725.88     44.07 o 
   4   2  17      755.10      724.71     35.93 o 
   5   2  17       34.47       29.09     15.50 o 
   6   2  17      242.54      262.14     26.61 o 
 -14   3  17        7.46       15.55     24.47 o 
 -13   3  17     1197.38     1256.03     52.74 o 
 -12   3  17      216.94      194.67     26.24 o 
 -11   3  17      435.74      367.29     29.98 o 
 -10   3  17      115.61      140.49     21.90 o 
  -9   3  17       53.64       48.25     17.88 o 
  -8   3  17        3.10       19.81     16.56 o 
  -7   3  17     4696.21     4558.69    111.15 o 
  -6   3  17     1122.88     1103.82     38.41 o 
  -5   3  17       20.61       39.44     12.70 o 
  -4   3  17       85.87       82.33     14.51 o 
  -3   3  17     1337.39     1378.56     38.59 o 
  -2   3  17        7.38       10.81     10.99 o 
  -1   3  17     1528.16     1594.05     42.38 o 
   0   3  17      878.41      905.83     55.54 o 
   1   3  17      416.43      452.00     34.38 o 
   2   3  17      139.74      166.52     25.27 o 
   3   3  17      909.37     1005.04     51.10 o 
   4   3  17       44.32       28.99     20.80 o 
   5   3  17       35.58       28.91     21.52 o 
 -12   4  17      629.52      548.56     37.94 o 
 -11   4  17        1.62      -19.15     15.44 o 
 -10   4  17        1.13        1.12     23.05 o 
  -9   4  17       18.48       19.24     16.19 o 
  -8   4  17      172.74      149.82     22.61 o 
  -7   4  17      337.00      343.29     28.83 o 
  -6   4  17     1534.41     1555.75     44.04 o 
  -5   4  17       45.28       46.53     14.21 o 
  -4   4  17       17.03       25.33     12.99 o 
  -3   4  17      154.58      152.20     20.14 o 
  -2   4  17       61.92       58.41     16.98 o 
  -1   4  17      208.78      200.54     28.91 o 
   0   4  17      164.12      164.42     25.75 o 
   1   4  17       44.67       30.51     19.71 o 
   2   4  17        4.27        2.94     16.44 o 
   3   4  17      193.44      232.53     30.07 o 
   4   4  17      140.14      134.60     27.42 o 
 -11   5  17     1061.47     1052.61     49.86 o 
 -10   5  17        9.67       16.03     19.43 o 
  -9   5  17       34.09       33.89     19.15 o 
  -8   5  17       59.90       99.01     24.45 o 
  -7   5  17       18.61      -12.17     18.26 o 
  -6   5  17       62.54       67.04     18.36 o 
  -5   5  17      975.75      932.07     40.39 o 
  -4   5  17      360.05      318.94     27.38 o 
  -3   5  17      269.32      321.18     27.77 o 
  -2   5  17       31.46       46.86     38.04 o 
  -1   5  17      130.27      179.25     35.00 o 
   0   5  17       22.57       25.41     19.88 o 
   1   5  17       68.53       50.84     20.47 o 
   2   5  17      268.93      275.58     33.15 o 
  -8   6  17      138.20      141.33     29.83 o 
  -7   6  17       64.05       66.14     31.19 o 
  -6   6  17        9.59        0.62     14.54 o 
  -5   6  17      617.34      692.98     52.16 o 
  -4   6  17      996.52     1074.53     46.48 o 
  -3   6  17       53.48       74.96     24.19 o 
  -2   6  17        5.63       15.38     42.60 o 
  -1   6  17      148.30      168.22     30.13 o 
 -14   0  18      622.67      654.27     74.56 o 
 -12   0  18      247.95      167.37     45.65 o 
 -10   0  18     8561.95     8802.22    254.10 o 
  -8   0  18        6.53        6.09     25.87 o 
  -6   0  18      706.17      785.13     68.47 o 
  -4   0  18     8729.82     8741.36    237.36 o 
  -2   0  18      707.70      780.56     63.91 o 
   0   0  18     2775.21     2881.84    115.64 o 
   4   0  18      802.78      897.72     73.03 o 
   6   0  18      581.97      747.09     73.03 o 
 -14   1  18       24.98       -4.70     24.19 o 
 -13   1  18      194.41      178.26     35.46 o 
 -12   1  18       14.61        4.30     21.44 o 
 -11   1  18     2187.73     2176.51     85.53 o 
 -10   1  18        0.85        2.24     21.44 o 
  -9   1  18     1825.01     1892.28     76.39 o 
  -8   1  18        1.66       14.31     19.71 o 
  -7   1  18     1178.08     1178.02     59.17 o 
  -6   1  18      281.39      270.44     35.00 o 
  -5   1  18      769.92      662.27     44.64 o 
  -4   1  18       35.31       59.09     22.96 o 
  -3   1  18     4519.99     4606.50    155.20 o 
  -2   1  18      104.41      100.94     35.00 o 
  -1   1  18      421.84      490.63     37.61 o 
   0   1  18       17.39       24.87     15.50 o 
   1   1  18      120.44      154.75     27.39 o 
   2   1  18       36.49       53.84     20.96 o 
   3   1  18     1090.73     1208.12     79.12 o 
   4   1  18       11.03      -13.69     24.34 o 
   5   1  18       16.07       39.56     33.47 o 
   6   1  18       44.97       31.95     31.95 o 
 -14   2  18       59.09       74.32     54.78 o 
 -13   2  18        5.80       50.04     27.91 o 
 -12   2  18        1.88       -1.82     22.04 o 
 -11   2  18       37.21       46.33     25.13 o 
 -10   2  18      217.41      218.14     34.38 o 
  -9   2  18        0.22       16.70     20.80 o 
  -8   2  18      226.32      253.77     24.34 o 
  -7   2  18       74.37       62.24     21.12 o 
  -6   2  18       65.80       55.54     16.43 o 
  -5   2  18      315.12      266.04     23.97 o 
  -4   2  18      466.39      504.76     37.75 o 
  -3   2  18      146.40      170.66     17.17 o 
  -2   2  18      446.00      465.23     24.63 o 
  -1   2  18      461.52      456.06     24.33 o 
   0   2  18       39.28       51.88     15.19 o 
   1   2  18      322.53      271.92     23.62 o 
   2   2  18       24.95       10.52     18.62 o 
   3   2  18       43.95       20.61     28.91 o 
   4   2  18       24.60       31.37     34.24 o 
   5   2  18      145.31      143.30     22.62 o 
 -13   3  18      439.31      488.25     45.86 o 
 -12   3  18       25.05       14.10     18.20 o 
 -11   3  18      213.24      281.74     32.70 o 
 -10   3  18       68.16       79.98     28.18 o 
  -9   3  18       38.02       30.00     16.56 o 
  -8   3  18       80.03       87.59     19.57 o 
  -7   3  18     2351.98     2355.40     63.80 o 
  -6   3  18       24.94       26.31     13.51 o 
  -5   3  18        2.34       -4.99     11.32 o 
  -4   3  18       16.84       20.27     12.73 o 
  -3   3  18      327.55      366.37     23.19 o 
  -2   3  18     1054.81     1079.70     36.44 o 
  -1   3  18      897.99      900.48     38.40 o 
   0   3  18      528.93      530.15     35.93 o 
   1   3  18      106.41      123.46     31.19 o 
   2   3  18       48.85       54.05     21.44 o 
   3   3  18      196.98      209.17     30.13 o 
   4   3  18      461.44      498.61     41.33 o 
 -12   4  18       53.66       53.44     24.07 o 
 -11   4  18       91.33      135.16     25.76 o 
 -10   4  18      839.67      876.74     44.06 o 
  -9   4  18      636.39      595.68     37.16 o 
  -8   4  18      813.67      846.20     42.74 o 
  -7   4  18      129.02      145.08     18.79 o 
  -6   4  18      877.86      989.47     36.45 o 
  -5   4  18       61.32       53.15     15.20 o 
  -4   4  18     1491.14     1555.99     49.36 o 
  -3   4  18     1011.07     1016.90     41.05 o 
  -2   4  18        0.51       -9.94     13.84 o 
  -1   4  18     1090.30     1091.10     51.10 o 
   0   4  18     1016.07     1193.01    108.03 o 
   1   4  18        4.15       13.00     17.53 o 
   2   4  18      128.51      143.91     26.83 o 
   3   4  18      127.18      148.37     28.81 o 
 -10   5  18       61.20       46.80     21.44 o 
  -9   5  18      227.66      233.94     28.55 o 
  -8   5  18      676.41      641.32     54.78 o 
  -7   5  18      539.95      589.89     41.35 o 
  -6   5  18       82.24       72.02     18.55 o 
  -5   5  18       34.90       41.91     17.78 o 
  -4   5  18        3.27       -4.14     14.76 o 
  -3   5  18      472.05      549.36     33.76 o 
  -2   5  18      740.72      712.45     45.15 o 
  -1   5  18      209.55      254.68     32.28 o 
   0   5  18        9.82      -10.56     17.73 o 
   1   5  18       31.19       -8.37     18.29 o 
 -13   0  19       65.05       18.26     39.56 o 
 -11   0  19      462.05      412.34     62.38 o 
  -9   0  19       15.67       25.87     31.95 o 
  -7   0  19      712.01      669.49     69.99 o 
  -5   0  19       42.82       44.13     30.43 o 
  -3   0  19      308.96      322.57     50.21 o 
  -1   0  19      264.54      246.49     42.60 o 
   1   0  19      785.02      957.06     69.99 o 
 -14   1  19       19.51       12.05     24.76 o 
 -13   1  19     1025.90     1037.62     64.45 o 
 -12   1  19       13.58       -7.31     21.88 o 
 -11   1  19       81.29      106.87     31.62 o 
 -10   1  19      318.02      297.44     62.38 o 
  -9   1  19      126.59      162.86     33.35 o 
  -8   1  19      136.28      109.39     28.37 o 
  -7   1  19     2178.89     2164.83     80.67 o 
  -6   1  19      654.90      592.21     45.64 o 
  -5   1  19        1.71       -2.86     18.20 o 
  -4   1  19       34.14       28.91     20.96 o 
  -3   1  19     1188.12     1282.69     60.78 o 
  -2   1  19      114.95      129.91     26.83 o 
  -1   1  19      705.13      658.86     44.64 o 
   0   1  19      727.52      737.89     73.80 o 
   1   1  19      379.61      419.95     50.21 o 
   2   1  19      352.29      311.92     48.69 o 
   3   1  19      325.75      372.78     50.21 o 
   4   1  19       28.38        1.52     27.39 o 
 -13   2  19       22.46       19.02     26.90 o 
 -12   2  19      320.87      449.08     56.30 o 
 -11   2  19        6.56        0.93     22.04 o 
 -10   2  19     1217.49     1381.68     98.14 o 
  -9   2  19      287.07      288.17     41.84 o 
  -8   2  19     1150.29     1109.00     61.80 o 
  -7   2  19        4.54       14.53     20.10 o 
  -6   2  19     3317.96     3571.77    105.97 o 
  -5   2  19      441.62      444.14     40.25 o 
  -4   2  19     1244.13     1107.07     73.03 o 
  -3   2  19       90.00       96.45     20.58 o 
  -2   2  19        0.38       20.20     20.18 o 
  -1   2  19       79.69       72.96     15.36 o 
   0   2  19     2763.48     2915.97     67.11 o 
   1   2  19      429.78      445.06     36.39 o 
   2   2  19       70.23       72.93     22.67 o 
   3   2  19      206.47      244.39     60.10 o 
   4   2  19      311.01      305.18     54.78 o 
 -12   3  19      115.59       61.31     28.99 o 
 -11   3  19      122.77      140.58     33.30 o 
 -10   3  19       61.50       81.45     20.80 o 
  -9   3  19       10.88       18.52     13.39 o 
  -8   3  19      335.93      277.13     27.50 o 
  -7   3  19     3206.58     3145.60     77.59 o 
  -6   3  19       19.45       -3.49     15.11 o 
  -5   3  19      287.52      319.12     28.18 o 
  -4   3  19      314.57      342.62     23.48 o 
  -3   3  19      195.81      260.98     21.43 o 
  -2   3  19       19.42       23.70     13.73 o 
  -1   3  19     1644.23     1636.85     60.22 o 
   0   3  19        0.33       27.34     17.91 o 
   1   3  19      540.27      597.13     40.71 o 
   2   3  19      193.26      174.98     28.99 o 
   3   3  19      403.06      454.50     43.36 o 
 -11   4  19      166.46      137.56     26.19 o 
 -10   4  19       79.57       93.88     22.56 o 
  -9   4  19       28.98       29.12     17.49 o 
  -8   4  19      381.86      359.17     30.88 o 
  -7   4  19      107.15      113.81     18.45 o 
  -6   4  19      400.98      381.23     25.57 o 
  -5   4  19       40.01       19.97     14.15 o 
  -4   4  19       24.86       23.34     14.71 o 
  -3   4  19       53.64       72.99     18.33 o 
  -2   4  19      249.86      261.30     30.13 o 
  -1   4  19       90.17       80.18     23.11 o 
   0   4  19      556.79      621.78     43.00 o 
   1   4  19       27.55       35.36     22.29 o 
  -8   5  19        7.01       -6.11     17.57 o 
  -7   5  19       10.52       13.92     16.98 o 
  -6   5  19      286.26      319.62     29.03 o 
  -5   5  19       98.61       76.63     20.84 o 
  -4   5  19        3.30       34.47     17.64 o 
  -3   5  19      334.34      379.06     35.50 o 
  -2   5  19      157.05      170.37     29.57 o 
  -1   5  19       35.35       30.14     22.52 o 
 -12   0  20       32.03        0.00     30.43 o 
 -10   0  20     3121.94     3117.68    147.59 o 
  -8   0  20       10.76       10.65     28.91 o 
  -6   0  20      495.53      552.33     66.95 o 
  -4   0  20     2882.04     2655.12    124.77 o 
  -2   0  20      775.41      989.01     77.60 o 
   0   0  20      313.75      403.21     53.25 o 
 -13   1  20       98.82       93.01     33.30 o 
 -12   1  20        6.32       23.92     26.83 o 
 -11   1  20      820.79      826.89     56.48 o 
 -10   1  20      474.49      532.78     50.02 o 
  -9   1  20     1131.73     1093.70     63.45 o 
  -8   1  20      123.98      127.16     29.05 o 
  -7   1  20      126.40      158.08     31.15 o 
  -6   1  20      476.98      576.06     46.23 o 
  -5   1  20      712.47      547.37     45.72 o 
  -4   1  20       96.60      127.66     35.76 o 
  -3   1  20     2695.23     2620.03     87.15 o 
  -2   1  20       11.55       39.92     22.52 o 
  -1   1  20        8.16       11.67     25.11 o 
   0   1  20       96.70      149.11     38.04 o 
   1   1  20       10.30       50.21     31.95 o 
 -12   2  20       64.28       55.40     27.29 o 
 -11   2  20      144.43      145.57     32.80 o 
 -10   2  20      221.05      269.20     38.18 o 
  -9   2  20      188.98      234.94     37.01 o 
  -8   2  20       85.08       76.72     27.91 o 
  -7   2  20      705.63      726.28     66.95 o 
  -6   2  20      511.80      428.43     41.96 o 
  -5   2  20       21.59       15.98     21.52 o 
  -4   2  20     1119.62     1020.16     56.99 o 
  -3   2  20     1120.85     1232.55     60.78 o 
  -2   2  20      157.16      179.05     31.20 o 
  -1   2  20        0.39        7.61     27.39 o 
   0   2  20       41.73       53.25     31.95 o 
   1   2  20       44.40       97.38     38.04 o 
   2   2  20      305.59      276.92     48.69 o 
   3   2  20      197.08      292.14     51.73 o 
 -11   3  20       31.29       27.36     23.64 o 
 -10   3  20       88.20      104.11     31.62 o 
  -9   3  20       99.49      111.07     31.20 o 
  -8   3  20       39.76       24.95     24.19 o 
  -7   3  20      400.90      378.31     30.16 o 
  -6   3  20      512.63      526.39     34.01 o 
  -5   3  20      331.00      390.32     30.23 o 
  -4   3  20      193.56      145.07     22.47 o 
  -3   3  20       94.00      102.23     21.21 o 
  -2   3  20      450.79      466.50     27.31 o 
  -1   3  20       96.54      117.10     33.47 o 
   0   3  20       10.05       24.43     18.20 o 
   1   3  20      387.22      328.18     34.95 o 
  -9   4  20      145.11      122.27     23.81 o 
  -8   4  20        0.83       11.84     15.64 o 
  -7   4  20       18.88       49.86     18.45 o 
  -6   4  20      495.47      388.62     84.85 o 
  -5   4  20      182.36      207.88     21.82 o 
  -4   4  20      276.03      268.52     23.76 o 
  -3   4  20       59.25       42.74     17.98 o 
  -2   4  20      108.76      115.24     25.82 o 
  -1   4  20      261.64      249.72     32.06 o 
   0   4  20      571.54      565.59     43.48 o 
 -11   0  21      429.64      448.86     66.95 o 
  -9   0  21     1408.12     1618.94    106.51 o 
  -7   0  21      477.96      479.29     65.43 o 
  -5   0  21        1.37       28.91     31.95 o 
  -3   0  21     1688.89     1818.26    103.47 o 
  -1   0  21      113.38       57.82     36.52 o 
 -12   1  21       12.96        1.83     24.05 o 
 -11   1  21        9.45        3.04     22.59 o 
 -10   1  21     1138.55     1154.14     67.24 o 
  -9   1  21      144.31      137.35     32.70 o 
  -8   1  21       61.85      109.55     30.65 o 
  -7   1  21      102.55       76.84     26.90 o 
  -6   1  21      756.00      826.43     89.01 o 
  -5   1  21       18.27       43.12     25.27 o 
  -4   1  21      144.80      164.37     30.98 o 
  -3   1  21      147.14      150.74     30.13 o 
  -2   1  21      283.76      349.38     38.09 o 
  -1   1  21      165.58      149.91     29.05 o 
   0   1  21      515.81      532.55     60.86 o 
   1   1  21      179.81      199.32     44.13 o 
 -11   2  21       18.50       29.01     25.13 o 
 -10   2  21       62.19       91.29     30.13 o 
  -9   2  21      379.61      332.25     42.41 o 
  -8   2  21      182.39      166.50     34.38 o 
  -7   2  21       57.02       66.49     28.50 o 
  -6   2  21     1134.31     1105.46     63.91 o 
  -5   2  21      103.29       73.62     57.06 o 
  -4   2  21        1.21       -1.99     20.96 o 
  -3   2  21       48.52      132.14     54.02 o 
  -2   2  21       31.28       33.87     22.29 o 
  -1   2  21       70.80       83.69     36.52 o 
   0   2  21      767.63      751.65     69.99 o 
 -10   3  21      300.57      360.65     44.64 o 
  -9   3  21       91.34       51.73     27.97 o 
  -8   3  21      238.86      171.87     35.46 o 
  -7   3  21      927.43      875.73     58.07 o 
  -6   3  21      236.64      288.37     47.17 o 
  -5   3  21      126.36      121.66     31.62 o 
  -4   3  21      265.74      291.36     38.18 o 
  -3   3  21        6.10       -0.41     19.88 o 
  -2   3  21        0.81        0.00     28.91 o 
   0   3  21      109.16      158.24     41.08 o 
  -7   4  21      712.66      759.23     42.65 o 
  -6   4  21       49.25       59.84     21.21 o 
  -5   4  21        9.62       41.06     19.38 o 
  -4   4  21       15.09       -9.81     19.01 o 
  -3   4  21      481.02      592.03     43.04 o 
 -10   0  22      103.51       88.25     47.17 o 
  -8   0  22       55.17       66.95     39.56 o 
  -6   0  22        1.99       -6.09     31.95 o 
  -4   0  22      481.51      468.64     62.38 o 
  -2   0  22      486.04      564.50     65.43 o 
 -10   1  22      387.83      442.22     48.69 o 
  -9   1  22      186.35      152.12     36.03 o 
  -8   1  22       33.32      -10.21     20.10 o 
  -7   1  22       45.74       17.62     31.95 o 
  -6   1  22      888.85      921.59     59.71 o 
  -5   1  22      263.82      209.30     36.03 o 
  -4   1  22      218.67      201.41     50.21 o 
  -3   1  22      645.04      621.43     49.49 o 
  -2   1  22      393.55      450.51     43.04 o 
  -1   1  22      115.58      130.85     42.60 o 
   0   1  22      230.57      211.50     47.17 o 
  -9   2  22      634.37      744.89     57.55 o 
  -8   2  22        5.87       28.50     24.05 o 
  -7   2  22      980.18      879.20     58.07 o 
  -6   2  22      141.20      158.21     34.95 o 
  -5   2  22      419.95      577.93     49.46 o 
  -4   2  22      349.87      362.69     40.88 o 
  -3   2  22      828.21      873.50     89.01 o 
  -2   2  22      108.69      108.03     44.13 o 
  -1   2  22       18.56       36.52     31.95 o 
  -7   3  22       11.81       11.72     25.27 o 
  -6   3  22     1373.83     1473.80    125.53 o 
  -5   3  22      222.87      202.33     36.39 o 
  -4   3  22        7.71       21.82     25.27 o 
  -3   3  22       12.81       12.17     33.47 o 
  -9   0  23     1969.66     2058.67    126.29 o 
  -7   0  23      110.05       77.60     42.60 o 
  -5   0  23      189.47      257.14     51.73 o 
  -3   0  23     1163.20     1107.70     86.73 o 
  -8   1  23      312.42      355.70     44.07 o 
  -7   1  23        7.07       13.14     23.60 o 
  -6   1  23      157.94      147.88     47.93 o 
  -5   1  23       21.19       17.00     25.27 o 
  -4   1  23      331.77      323.56     40.84 o 
  -3   1  23       23.63       26.84     25.13 o 
                                                 
